# Supplementary material for: Basic primitives for molecular diagram sketching
Source: J Cheminform. 2010 Oct 5;2:8. doi: 10.1186/1758-2946-2-8 (PMC2958898; doi:10.1186/1758-2946-2-8)
Supplement: Additional file 2 — Suggested default template fragments (SD files). A collection of MDL SD files, one per group, containing machine-readable data for each of the template fragments. [file 1758-2946-2-8-S2.ZIP]

Archive with 14 entries (14 files):
- aminoacids.sdf
- biomolecules.sdf
- cagecmplx.sdf
- crownethers.sdf
- funcgrp.sdf
- largerings.sdf
- ligbident.sdf
- ligmonodent.sdf
- ligmultident.sdf
- ligtrident.sdf
- nonplrings.sdf
- rings.sdf
- saccharides.sdf
- termgrp.sdf
