# Supplementary material for: Basic primitives for molecular diagram sketching
Source: J Cheminform. 2010 Oct 5;2:8. doi: 10.1186/1758-2946-2-8 (PMC2958898; doi:10.1186/1758-2946-2-8)
Supplement: Additional file 2 — Suggested default template fragments (SD files). A collection of MDL SD files, one per group, containing machine-readable data for each of the template fragments. [file 1758-2946-2-8-S2.ZIP › aminoacids.sdf]

SketchEl molfile

 13 12  0  0  0  0  0  0  0  0999 V2000
  -13.5159    4.7000    0.0000 C   0  0  0  0  0  0  0  0  0  0	0  0
  -14.8149    3.9500    0.0000 X   0  0  0  0  0  0  0  0  0  0	0  0
  -12.2169    3.9500    0.0000 C   0  0  0  0  0  0  0  0  0  0	0  0
  -13.5159    6.1999    0.0000 O   0  0  0  0  0  0  0  0  0  0	0  0
  -10.9178    4.7000    0.0000 N   0  0  0  0  0  0  0  0  0  0	0  0
  -12.2168    2.4499    0.0000 C   0  0  0  0  0  0  0  0  0  0	0  0
  -10.9178    1.7000    0.0000 C   0  0  0  0  0  0  0  0  0  0	0  0
  -10.9178    0.1999    0.0000 C   0  0  0  0  0  0  0  0  0  0	0  0
   -9.6188   -0.5500    0.0000 N   0  0  0  0  0  0  0  0  0  0	0  0
   -9.6188   -2.0500    0.0000 C   0  0  0  0  0  0  0  0  0  0	0  0
   -8.3197   -2.8001    0.0000 N   0  1  0  0  0  0  0  0  0  0	0  0
  -10.9178   -2.8000    0.0000 N   0  0  0  0  0  0  0  0  0  0	0  0
   -9.6188    3.9500    0.0000 X   0  0  0  0  0  0  0  0  0  0	0  0
  1  2  1  0  0  0  0
  1  3  1  0  0  0  0
  1  4  2  0  0  0  0
  3  5  1  0  0  0  0
  3  6  1  1  0  0  0
  6  7  1  0  0  0  0
  7  8  1  0  0  0  0
  8  9  1  0  0  0  0
  9 10  1  0  0  0  0
 10 11  2  0  0  0  0
 10 12  1  0  0  0  0
  5 13  1  0  0  0  0
M  CHG  1  11   1
M  END
> <Name>
arginine

$$$$

SketchEl molfile

 12 12  0  0  0  0  0  0  0  0999 V2000
   -9.7450    6.3267    0.0000 C   0  0  0  0  0  0  0  0  0  0	0  0
  -11.0440    5.5767    0.0000 X   0  0  0  0  0  0  0  0  0  0	0  0
   -8.4459    5.5767    0.0000 C   0  0  0  0  0  0  0  0  0  0	0  0
   -9.7449    7.8266    0.0000 O   0  0  0  0  0  0  0  0  0  0	0  0
   -7.1469    6.3267    0.0000 N   0  0  0  0  0  0  0  0  0  0	0  0
   -8.4459    4.0766    0.0000 C   0  0  0  0  0  0  0  0  0  0	0  0
   -7.1469    3.3267    0.0000 C   0  0  0  0  0  0  0  0  0  0	0  0
   -5.5221    1.5214    0.0000 C   0  0  0  0  0  0  0  0  0  0	0  0
   -4.7747    2.8175    0.0000 N   0  0  0  0  0  0  0  0  0  0	0  0
   -5.7766    3.9368    0.0000 C   0  0  0  0  0  0  0  0  0  0	0  0
   -6.9854    1.8332    0.0000 N   0  0  0  0  0  0  0  0  0  0	0  0
   -5.8479    5.5767    0.0000 X   0  0  0  0  0  0  0  0  0  0	0  0
  1  2  1  0  0  0  0
  1  3  1  0  0  0  0
  1  4  2  0  0  0  0
  3  5  1  0  0  0  0
  3  6  1  1  0  0  0
  6  7  1  0  0  0  0
 10  9  1  0  0  0  0
  9  8  1  0  0  0  0
  8 11  2  0  0  0  0
 11  7  1  0  0  0  0
  7 10  2  0  0  0  0
  5 12  1  0  0  0  0
M  END
> <Name>
histidine

$$$$

SketchEl molfile

 11 10  0  0  0  0  0  0  0  0999 V2000
  -11.3204    6.3064    0.0000 C   0  0  0  0  0  0  0  0  0  0	0  0
  -12.6195    5.5564    0.0000 X   0  0  0  0  0  0  0  0  0  0	0  0
  -10.0214    5.5565    0.0000 C   0  0  0  0  0  0  0  0  0  0	0  0
  -11.3204    7.8064    0.0000 O   0  0  0  0  0  0  0  0  0  0	0  0
   -8.7224    6.3065    0.0000 N   0  0  0  0  0  0  0  0  0  0	0  0
  -10.0214    4.0564    0.0000 C   0  0  0  0  0  0  0  0  0  0	0  0
   -8.7224    3.3065    0.0000 C   0  0  0  0  0  0  0  0  0  0	0  0
   -8.7223    1.8064    0.0000 C   0  0  0  0  0  0  0  0  0  0	0  0
   -7.4232    1.0565    0.0000 C   0  0  0  0  0  0  0  0  0  0	0  0
   -7.4232   -0.4436    0.0000 N   0  1  0  0  0  0  0  0  0  0	0  0
   -7.4234    5.5565    0.0000 X   0  0  0  0  0  0  0  0  0  0	0  0
  1  2  1  0  0  0  0
  1  3  1  0  0  0  0
  1  4  2  0  0  0  0
  3  5  1  0  0  0  0
  3  6  1  1  0  0  0
  6  7  1  0  0  0  0
  7  8  1  0  0  0  0
  8  9  1  0  0  0  0
  9 10  1  0  0  0  0
  5 11  1  0  0  0  0
M  CHG  1  10   1
M  END
> <Name>
lysine

$$$$

SketchEl molfile

 10  9  0  0  0  0  0  0  0  0999 V2000
  -12.0162    4.0032    0.0000 C   0  0  0  0  0  0  0  0  0  0	0  0
  -13.3153    3.2532    0.0000 X   0  0  0  0  0  0  0  0  0  0	0  0
  -10.7172    3.2532    0.0000 C   0  0  0  0  0  0  0  0  0  0	0  0
  -12.0162    5.5032    0.0000 O   0  0  0  0  0  0  0  0  0  0	0  0
   -9.4182    4.0032    0.0000 N   0  0  0  0  0  0  0  0  0  0	0  0
  -10.7172    1.7532    0.0000 C   0  0  0  0  0  0  0  0  0  0	0  0
   -9.4182    1.0032    0.0000 C   0  0  0  0  0  0  0  0  0  0	0  0
   -9.4181   -0.4968    0.0000 O   0  0  0  0  0  0  0  0  0  0	0  0
   -8.1191    1.7532    0.0000 O   0  5  0  0  0  0  0  0  0  0	0  0
   -8.1192    3.2532    0.0000 X   0  0  0  0  0  0  0  0  0  0	0  0
  1  2  1  0  0  0  0
  1  3  1  0  0  0  0
  1  4  2  0  0  0  0
  3  5  1  0  0  0  0
  3  6  1  1  0  0  0
  6  7  1  0  0  0  0
  7  8  2  0  0  0  0
  7  9  1  0  0  0  0
  5 10  1  0  0  0  0
M  CHG  1   9  -1
M  END
> <Name>
aspartic acid

$$$$

SketchEl molfile

 11 10  0  0  0  0  0  0  0  0999 V2000
   -9.9945    5.8579    0.0000 C   0  0  0  0  0  0  0  0  0  0	0  0
  -11.2935    5.1079    0.0000 X   0  0  0  0  0  0  0  0  0  0	0  0
   -8.6955    5.1079    0.0000 C   0  0  0  0  0  0  0  0  0  0	0  0
   -9.9945    7.3579    0.0000 O   0  0  0  0  0  0  0  0  0  0	0  0
   -7.3964    5.8579    0.0000 N   0  0  0  0  0  0  0  0  0  0	0  0
   -8.6954    3.6079    0.0000 C   0  0  0  0  0  0  0  0  0  0	0  0
   -7.3964    2.8579    0.0000 C   0  0  0  0  0  0  0  0  0  0	0  0
   -7.3963    1.3579    0.0000 C   0  0  0  0  0  0  0  0  0  0	0  0
   -6.0973    0.6079    0.0000 O   0  5  0  0  0  0  0  0  0  0	0  0
   -8.6953    0.6079    0.0000 O   0  0  0  0  0  0  0  0  0  0	0  0
   -6.0974    5.1079    0.0000 X   0  0  0  0  0  0  0  0  0  0	0  0
  1  2  1  0  0  0  0
  1  3  1  0  0  0  0
  1  4  2  0  0  0  0
  3  5  1  0  0  0  0
  3  6  1  1  0  0  0
  6  7  1  0  0  0  0
  7  8  1  0  0  0  0
  8  9  1  0  0  0  0
  8 10  2  0  0  0  0
  5 11  1  0  0  0  0
M  CHG  1   9  -1
M  END
> <Name>
glutamic acid

$$$$

SketchEl molfile

  8  7  0  0  0  0  0  0  0  0999 V2000
   -8.6370    6.8915    0.0000 C   0  0  0  0  0  0  0  0  0  0	0  0
   -9.9360    6.1415    0.0000 X   0  0  0  0  0  0  0  0  0  0	0  0
   -7.3379    6.1415    0.0000 C   0  0  0  0  0  0  0  0  0  0	0  0
   -8.6369    8.3915    0.0000 O   0  0  0  0  0  0  0  0  0  0	0  0
   -6.0389    6.8915    0.0000 N   0  0  0  0  0  0  0  0  0  0	0  0
   -7.3379    4.6415    0.0000 C   0  0  0  0  0  0  0  0  0  0	0  0
   -6.0389    3.8915    0.0000 O   0  0  0  0  0  0  0  0  0  0	0  0
   -4.7399    6.1415    0.0000 X   0  0  0  0  0  0  0  0  0  0	0  0
  1  2  1  0  0  0  0
  1  3  1  0  0  0  0
  1  4  2  0  0  0  0
  3  5  1  0  0  0  0
  3  6  1  1  0  0  0
  6  7  1  0  0  0  0
  5  8  1  0  0  0  0
M  END
> <Name>
serine

$$$$

SketchEl molfile

  9  8  0  0  0  0  0  0  0  0999 V2000
   -9.0721    5.5155    0.0000 C   0  0  0  0  0  0  0  0  0  0	0  0
  -10.3712    4.7655    0.0000 X   0  0  0  0  0  0  0  0  0  0	0  0
   -7.7731    4.7656    0.0000 C   0  0  0  0  0  0  0  0  0  0	0  0
   -9.0721    7.0155    0.0000 O   0  0  0  0  0  0  0  0  0  0	0  0
   -6.4741    5.5156    0.0000 N   0  0  0  0  0  0  0  0  0  0	0  0
   -7.7731    3.2655    0.0000 C   0  0  0  0  0  0  0  0  0  0	0  0
   -6.4740    2.5156    0.0000 C   0  0  0  0  0  0  0  0  0  0	0  0
   -9.0721    2.5155    0.0000 O   0  0  0  0  0  0  0  0  0  0	0  0
   -5.1750    4.7656    0.0000 X   0  0  0  0  0  0  0  0  0  0	0  0
  1  2  1  0  0  0  0
  1  3  1  0  0  0  0
  1  4  2  0  0  0  0
  3  5  1  1  0  0  0
  3  6  1  0  0  0  0
  6  7  1  0  0  0  0
  6  8  1  1  0  0  0
  5  9  1  0  0  0  0
M  END
> <Name>
threonine

$$$$

SketchEl molfile

 10  9  0  0  0  0  0  0  0  0999 V2000
   -9.7222    6.8419    0.0000 C   0  0  0  0  0  0  0  0  0  0	0  0
  -11.0213    6.0919    0.0000 X   0  0  0  0  0  0  0  0  0  0	0  0
   -8.4232    6.0919    0.0000 C   0  0  0  0  0  0  0  0  0  0	0  0
   -9.7222    8.3418    0.0000 O   0  0  0  0  0  0  0  0  0  0	0  0
   -7.1242    6.8419    0.0000 N   0  0  0  0  0  0  0  0  0  0	0  0
   -8.4232    4.5918    0.0000 C   0  0  0  0  0  0  0  0  0  0	0  0
   -7.1242    3.8419    0.0000 C   0  0  0  0  0  0  0  0  0  0	0  0
   -7.1241    2.3419    0.0000 N   0  0  0  0  0  0  0  0  0  0	0  0
   -5.8251    4.5919    0.0000 O   0  0  0  0  0  0  0  0  0  0	0  0
   -5.8251    6.0919    0.0000 X   0  0  0  0  0  0  0  0  0  0	0  0
  1  2  1  0  0  0  0
  1  3  1  0  0  0  0
  1  4  2  0  0  0  0
  3  5  1  0  0  0  0
  3  6  1  1  0  0  0
  6  7  1  0  0  0  0
  7  8  1  0  0  0  0
  7  9  2  0  0  0  0
  5 10  1  0  0  0  0
M  END
> <Name>
asparagine

$$$$

SketchEl molfile

 11 10  0  0  0  0  0  0  0  0999 V2000
   -9.9347    6.0347    0.0000 C   0  0  0  0  0  0  0  0  0  0	0  0
  -11.2337    5.2847    0.0000 X   0  0  0  0  0  0  0  0  0  0	0  0
   -8.6357    5.2847    0.0000 C   0  0  0  0  0  0  0  0  0  0	0  0
   -9.9347    7.5346    0.0000 O   0  0  0  0  0  0  0  0  0  0	0  0
   -7.3366    6.0347    0.0000 N   0  0  0  0  0  0  0  0  0  0	0  0
   -8.6356    3.7847    0.0000 C   0  0  0  0  0  0  0  0  0  0	0  0
   -7.3366    3.0347    0.0000 C   0  0  0  0  0  0  0  0  0  0	0  0
   -7.3365    1.5347    0.0000 C   0  0  0  0  0  0  0  0  0  0	0  0
   -6.0375    0.7847    0.0000 N   0  0  0  0  0  0  0  0  0  0	0  0
   -8.6355    0.7847    0.0000 O   0  0  0  0  0  0  0  0  0  0	0  0
   -6.0376    5.2847    0.0000 X   0  0  0  0  0  0  0  0  0  0	0  0
  1  2  1  0  0  0  0
  1  3  1  0  0  0  0
  1  4  2  0  0  0  0
  3  5  1  0  0  0  0
  3  6  1  1  0  0  0
  6  7  1  0  0  0  0
  7  8  1  0  0  0  0
  8  9  1  0  0  0  0
  8 10  2  0  0  0  0
  5 11  1  0  0  0  0
M  END
> <Name>
glutamine

$$$$

SketchEl molfile

  8  7  0  0  0  0  0  0  0  0999 V2000
   -9.5642    7.1521    0.0000 C   0  0  0  0  0  0  0  0  0  0	0  0
  -10.8633    6.4021    0.0000 X   0  0  0  0  0  0  0  0  0  0	0  0
   -8.2652    6.4022    0.0000 C   0  0  0  0  0  0  0  0  0  0	0  0
   -9.5642    8.6521    0.0000 O   0  0  0  0  0  0  0  0  0  0	0  0
   -6.9662    7.1522    0.0000 N   0  0  0  0  0  0  0  0  0  0	0  0
   -8.2652    4.9021    0.0000 C   0  0  0  0  0  0  0  0  0  0	0  0
   -6.9662    4.1522    0.0000 S   0  0  0  0  0  0  0  0  0  0	0  0
   -5.6671    6.4022    0.0000 X   0  0  0  0  0  0  0  0  0  0	0  0
  1  2  1  0  0  0  0
  1  3  1  0  0  0  0
  1  4  2  0  0  0  0
  3  5  1  0  0  0  0
  3  6  1  1  0  0  0
  6  7  1  0  0  0  0
  5  8  1  0  0  0  0
M  END
> <Name>
cysteine

$$$$

SketchEl molfile

  6  5  0  0  0  0  0  0  0  0999 V2000
   -8.3887    7.0652    0.0000 C   0  0  0  0  0  0  0  0  0  0	0  0
   -9.6878    6.3152    0.0000 X   0  0  0  0  0  0  0  0  0  0	0  0
   -7.0897    6.3152    0.0000 C   0  0  0  0  0  0  0  0  0  0	0  0
   -8.3887    8.5652    0.0000 O   0  0  0  0  0  0  0  0  0  0	0  0
   -5.7907    7.0652    0.0000 N   0  0  0  0  0  0  0  0  0  0	0  0
   -4.4917    6.3152    0.0000 X   0  0  0  0  0  0  0  0  0  0	0  0
  1  2  1  0  0  0  0
  1  3  1  0  0  0  0
  1  4  2  0  0  0  0
  3  5  1  0  0  0  0
  5  6  1  0  0  0  0
M  END
> <Name>
glycine

$$$$

SketchEl molfile

  9  9  0  0  0  0  0  0  0  0999 V2000
   -9.2404    5.4437    0.0000 C   0  0  0  0  0  0  0  0  0  0	0  0
  -10.5395    4.6937    0.0000 X   0  0  0  0  0  0  0  0  0  0	0  0
   -7.9414    4.6937    0.0000 C   0  0  0  0  0  0  0  0  0  0	0  0
   -9.2404    6.9436    0.0000 O   0  0  0  0  0  0  0  0  0  0	0  0
   -7.7843    3.2058    0.0000 C   0  0  0  0  0  0  0  0  0  0	0  0
   -6.3159    2.8892    0.0000 C   0  0  0  0  0  0  0  0  0  0	0  0
   -6.5743    5.3016    0.0000 N   0  0  0  0  0  0  0  0  0  0	0  0
   -5.5659    4.1882    0.0000 C   0  0  0  0  0  0  0  0  0  0	0  0
   -6.2642    6.7692    0.0000 X   0  0  0  0  0  0  0  0  0  0	0  0
  1  2  1  0  0  0  0
  1  3  1  0  0  0  0
  1  4  2  0  0  0  0
  6  5  1  0  0  0  0
  3  5  1  1  0  0  0
  3  7  1  0  0  0  0
  7  8  1  0  0  0  0
  8  6  1  0  0  0  0
  7  9  1  0  0  0  0
M  END
> <Name>
proline

$$$$

SketchEl molfile

  7  6  0  0  0  0  0  0  0  0999 V2000
   -8.6257    5.8495    0.0000 C   0  0  0  0  0  0  0  0  0  0	0  0
   -9.9247    5.0995    0.0000 X   0  0  0  0  0  0  0  0  0  0	0  0
   -7.3267    5.0996    0.0000 C   0  0  0  0  0  0  0  0  0  0	0  0
   -8.6257    7.3495    0.0000 O   0  0  0  0  0  0  0  0  0  0	0  0
   -6.0276    5.8496    0.0000 N   0  0  0  0  0  0  0  0  0  0	0  0
   -7.3267    3.5995    0.0000 C   0  0  0  0  0  0  0  0  0  0	0  0
   -4.7286    5.0996    0.0000 X   0  0  0  0  0  0  0  0  0  0	0  0
  1  2  1  0  0  0  0
  1  3  1  0  0  0  0
  1  4  2  0  0  0  0
  3  5  1  0  0  0  0
  3  6  1  1  0  0  0
  5  7  1  0  0  0  0
M  END
> <Name>
alanine

$$$$

SketchEl molfile

 10  9  0  0  0  0  0  0  0  0999 V2000
   -9.9655    6.7499    0.0000 C   0  0  0  0  0  0  0  0  0  0	0  0
  -11.2646    5.9999    0.0000 X   0  0  0  0  0  0  0  0  0  0	0  0
   -8.6665    5.9999    0.0000 C   0  0  0  0  0  0  0  0  0  0	0  0
   -9.9655    8.2498    0.0000 O   0  0  0  0  0  0  0  0  0  0	0  0
   -7.3675    6.7499    0.0000 N   0  0  0  0  0  0  0  0  0  0	0  0
   -8.6665    4.4999    0.0000 C   0  0  0  0  0  0  0  0  0  0	0  0
   -7.3675    3.7499    0.0000 C   0  0  0  0  0  0  0  0  0  0	0  0
   -9.9655    3.7499    0.0000 C   0  0  0  0  0  0  0  0  0  0	0  0
   -7.3674    2.2499    0.0000 C   0  0  0  0  0  0  0  0  0  0	0  0
   -6.0684    5.9999    0.0000 X   0  0  0  0  0  0  0  0  0  0	0  0
  1  2  1  0  0  0  0
  1  3  1  0  0  0  0
  1  4  2  0  0  0  0
  3  5  1  0  0  0  0
  3  6  1  1  0  0  0
  6  7  1  0  0  0  0
  6  8  1  0  0  0  0
  7  9  1  0  0  0  0
  5 10  1  0  0  0  0
M  END
> <Name>
isoleucine

$$$$

SketchEl molfile

 10  9  0  0  0  0  0  0  0  0999 V2000
   -9.7218    6.4401    0.0000 C   0  0  0  0  0  0  0  0  0  0	0  0
  -11.0208    5.6901    0.0000 X   0  0  0  0  0  0  0  0  0  0	0  0
   -8.4227    5.6901    0.0000 C   0  0  0  0  0  0  0  0  0  0	0  0
   -9.7217    7.9400    0.0000 O   0  0  0  0  0  0  0  0  0  0	0  0
   -7.1237    6.4401    0.0000 N   0  0  0  0  0  0  0  0  0  0	0  0
   -8.4227    4.1900    0.0000 C   0  0  0  0  0  0  0  0  0  0	0  0
   -7.1237    3.4401    0.0000 C   0  0  0  0  0  0  0  0  0  0	0  0
   -7.1236    1.9401    0.0000 C   0  0  0  0  0  0  0  0  0  0	0  0
   -5.8247    4.1901    0.0000 C   0  0  0  0  0  0  0  0  0  0	0  0
   -5.8247    5.6901    0.0000 X   0  0  0  0  0  0  0  0  0  0	0  0
  1  2  1  0  0  0  0
  1  3  1  0  0  0  0
  1  4  2  0  0  0  0
  3  5  1  0  0  0  0
  3  6  1  1  0  0  0
  6  7  1  0  0  0  0
  7  8  1  0  0  0  0
  7  9  1  0  0  0  0
  5 10  1  0  0  0  0
M  END
> <Name>
leucine

$$$$

SketchEl molfile

 10  9  0  0  0  0  0  0  0  0999 V2000
   -9.9316    6.2231    0.0000 C   0  0  0  0  0  0  0  0  0  0	0  0
  -11.2306    5.4731    0.0000 X   0  0  0  0  0  0  0  0  0  0	0  0
   -8.6326    5.4731    0.0000 C   0  0  0  0  0  0  0  0  0  0	0  0
   -9.9316    7.7230    0.0000 O   0  0  0  0  0  0  0  0  0  0	0  0
   -7.3335    6.2231    0.0000 N   0  0  0  0  0  0  0  0  0  0	0  0
   -8.6325    3.9731    0.0000 C   0  0  0  0  0  0  0  0  0  0	0  0
   -7.3335    3.2231    0.0000 C   0  0  0  0  0  0  0  0  0  0	0  0
   -7.3334    1.7231    0.0000 S   0  0  0  0  0  0  0  0  0  0	0  0
   -6.0344    0.9731    0.0000 C   0  0  0  0  0  0  0  0  0  0	0  0
   -6.0345    5.4731    0.0000 X   0  0  0  0  0  0  0  0  0  0	0  0
  1  2  1  0  0  0  0
  1  3  1  0  0  0  0
  1  4  2  0  0  0  0
  3  5  1  0  0  0  0
  3  6  1  1  0  0  0
  6  7  1  0  0  0  0
  7  8  1  0  0  0  0
  8  9  1  0  0  0  0
  5 10  1  0  0  0  0
M  END
> <Name>
methionine

$$$$

SketchEl molfile

 13 13  0  0  0  0  0  0  0  0999 V2000
  -10.0441    6.9432    0.0000 C   0  0  0  0  0  0  0  0  0  0	0  0
  -11.3432    6.1932    0.0000 X   0  0  0  0  0  0  0  0  0  0	0  0
   -8.7451    6.1932    0.0000 C   0  0  0  0  0  0  0  0  0  0	0  0
  -10.0441    8.4431    0.0000 O   0  0  0  0  0  0  0  0  0  0	0  0
   -7.4461    6.9432    0.0000 N   0  0  0  0  0  0  0  0  0  0	0  0
   -8.7451    4.6932    0.0000 C   0  0  0  0  0  0  0  0  0  0	0  0
   -7.4461    3.9432    0.0000 C   0  0  0  0  0  0  0  0  0  0	0  0
   -7.4460    2.4431    0.0000 C   0  0  0  0  0  0  0  0  0  0	0  0
   -6.1470    4.6932    0.0000 C   0  0  0  0  0  0  0  0  0  0	0  0
   -6.1470    1.6932    0.0000 C   0  0  0  0  0  0  0  0  0  0	0  0
   -4.8480    2.4432    0.0000 C   0  0  0  0  0  0  0  0  0  0	0  0
   -4.8480    3.9431    0.0000 C   0  0  0  0  0  0  0  0  0  0	0  0
   -6.1470    6.1932    0.0000 X   0  0  0  0  0  0  0  0  0  0	0  0
  1  2  1  0  0  0  0
  1  3  1  0  0  0  0
  1  4  2  0  0  0  0
  3  5  1  0  0  0  0
  3  6  1  1  0  0  0
  6  7  1  0  0  0  0
  7  8  1  0  0  0  0
  7  9  2  0  0  0  0
  8 10  2  0  0  0  0
 10 11  1  0  0  0  0
 11 12  2  0  0  0  0
 12  9  1  0  0  0  0
  5 13  1  0  0  0  0
M  END
> <Name>
phenylalanine

$$$$

SketchEl molfile

 16 17  0  0  0  0  0  0  0  0999 V2000
   -9.8240    6.9218    0.0000 C   0  0  0  0  0  0  0  0  0  0	0  0
  -11.1231    6.1718    0.0000 X   0  0  0  0  0  0  0  0  0  0	0  0
   -8.5250    6.1718    0.0000 C   0  0  0  0  0  0  0  0  0  0	0  0
   -9.8240    8.4217    0.0000 O   0  0  0  0  0  0  0  0  0  0	0  0
   -7.2260    6.9218    0.0000 N   0  0  0  0  0  0  0  0  0  0	0  0
   -8.5250    4.6717    0.0000 C   0  0  0  0  0  0  0  0  0  0	0  0
   -7.2260    3.9218    0.0000 C   0  0  0  0  0  0  0  0  0  0	0  0
   -7.5065    1.2015    0.0000 C   0  0  0  0  0  0  0  0  0  0	0  0
   -6.7566   -0.0976    0.0000 C   0  0  0  0  0  0  0  0  0  0	0  0
   -6.7565    2.5005    0.0000 C   0  0  0  0  0  0  0  0  0  0	0  0
   -5.2565   -0.0976    0.0000 C   0  0  0  0  0  0  0  0  0  0	0  0
   -4.5066    1.2014    0.0000 C   0  0  0  0  0  0  0  0  0  0	0  0
   -5.2566    2.5005    0.0000 C   0  0  0  0  0  0  0  0  0  0	0  0
   -6.0177    4.8041    0.0000 C   0  0  0  0  0  0  0  0  0  0	0  0
   -4.7972    3.9283    0.0000 N   0  0  0  0  0  0  0  0  0  0	0  0
   -5.9269    6.1718    0.0000 X   0  0  0  0  0  0  0  0  0  0	0  0
  1  2  1  0  0  0  0
  1  3  1  0  0  0  0
  1  4  2  0  0  0  0
  3  5  1  0  0  0  0
  3  6  1  1  0  0  0
  6  7  1  0  0  0  0
  8  9  1  0  0  0  0
  8 10  2  0  0  0  0
  9 11  2  0  0  0  0
 11 12  1  0  0  0  0
 12 13  2  0  0  0  0
 13 10  1  0  0  0  0
 10  7  1  0  0  0  0
  7 14  2  0  0  0  0
 14 15  1  0  0  0  0
 15 13  1  0  0  0  0
  5 16  1  0  0  0  0
M  END
> <Name>
tryptophan

$$$$

SketchEl molfile

 14 14  0  0  0  0  0  0  0  0999 V2000
   -9.7803    6.5584    0.0000 C   0  0  0  0  0  0  0  0  0  0	0  0
  -11.0793    5.8084    0.0000 X   0  0  0  0  0  0  0  0  0  0	0  0
   -8.4812    5.8084    0.0000 C   0  0  0  0  0  0  0  0  0  0	0  0
   -9.7802    8.0583    0.0000 O   0  0  0  0  0  0  0  0  0  0	0  0
   -7.1822    6.5584    0.0000 N   0  0  0  0  0  0  0  0  0  0	0  0
   -8.4812    4.3083    0.0000 C   0  0  0  0  0  0  0  0  0  0	0  0
   -7.1822    3.5584    0.0000 C   0  0  0  0  0  0  0  0  0  0	0  0
   -7.1822    2.0583    0.0000 C   0  0  0  0  0  0  0  0  0  0	0  0
   -5.8831    4.3084    0.0000 C   0  0  0  0  0  0  0  0  0  0	0  0
   -5.8831    1.3084    0.0000 C   0  0  0  0  0  0  0  0  0  0	0  0
   -4.5841    2.0584    0.0000 C   0  0  0  0  0  0  0  0  0  0	0  0
   -4.5841    3.5583    0.0000 C   0  0  0  0  0  0  0  0  0  0	0  0
   -3.2851    1.3084    0.0000 O   0  0  0  0  0  0  0  0  0  0	0  0
   -5.8832    5.8084    0.0000 X   0  0  0  0  0  0  0  0  0  0	0  0
  1  2  1  0  0  0  0
  1  3  1  0  0  0  0
  1  4  2  0  0  0  0
  3  5  1  0  0  0  0
  3  6  1  1  0  0  0
  6  7  1  0  0  0  0
  7  8  1  0  0  0  0
  7  9  2  0  0  0  0
  8 10  2  0  0  0  0
 10 11  1  0  0  0  0
 11 12  2  0  0  0  0
 12  9  1  0  0  0  0
 11 13  1  0  0  0  0
  5 14  1  0  0  0  0
M  END
> <Name>
tyrosine

$$$$

SketchEl molfile

  9  8  0  0  0  0  0  0  0  0999 V2000
   -9.2968    6.5539    0.0000 C   0  0  0  0  0  0  0  0  0  0	0  0
  -10.5958    5.8039    0.0000 X   0  0  0  0  0  0  0  0  0  0	0  0
   -7.9977    5.8040    0.0000 C   0  0  0  0  0  0  0  0  0  0	0  0
   -9.2967    8.0539    0.0000 O   0  0  0  0  0  0  0  0  0  0	0  0
   -6.6987    6.5540    0.0000 N   0  0  0  0  0  0  0  0  0  0	0  0
   -7.9977    4.3039    0.0000 C   0  0  0  0  0  0  0  0  0  0	0  0
   -6.6987    3.5540    0.0000 C   0  0  0  0  0  0  0  0  0  0	0  0
   -9.2968    3.5539    0.0000 C   0  0  0  0  0  0  0  0  0  0	0  0
   -5.3997    5.8040    0.0000 X   0  0  0  0  0  0  0  0  0  0	0  0
  1  2  1  0  0  0  0
  1  3  1  0  0  0  0
  1  4  2  0  0  0  0
  3  5  1  0  0  0  0
  3  6  1  1  0  0  0
  6  7  1  0  0  0  0
  6  8  1  0  0  0  0
  5  9  1  0  0  0  0
M  END
> <Name>
valine

$$$$
