# Supplementary material for: Basic primitives for molecular diagram sketching
Source: J Cheminform. 2010 Oct 5;2:8. doi: 10.1186/1758-2946-2-8 (PMC2958898; doi:10.1186/1758-2946-2-8)
Supplement: Additional file 2 — Suggested default template fragments (SD files). A collection of MDL SD files, one per group, containing machine-readable data for each of the template fragments. [file 1758-2946-2-8-S2.ZIP › biomolecules.sdf]

SketchEl molfile

 11 12  0  0  0  0  0  0  0  0999 V2000
    0.7009    1.8000    0.0000 N   0  0  0  0  0  0  0  0  0  0	0  0
    2.0000    2.5500    0.0000 C   0  0  0  0  0  0  0  0  0  0	0  0
   -0.5981    2.5500    0.0000 C   0  0  0  0  0  0  0  0  0  0	0  0
    2.0000    4.0500    0.0000 N   0  0  0  0  0  0  0  0  0  0	0  0
    0.7009    4.8000    0.0000 C   0  0  0  0  0  0  0  0  0  0	0  0
   -0.5981    4.0500    0.0000 C   0  0  0  0  0  0  0  0  0  0	0  0
   -2.0194    2.0806    0.0000 N   0  0  0  0  0  0  0  0  0  0	0  0
   -2.9018    3.2889    0.0000 C   0  0  0  0  0  0  0  0  0  0	0  0
   -2.0260    4.5093    0.0000 N   0  0  0  0  0  0  0  0  0  0	0  0
    0.7009    6.3000    0.0000 N   0  0  0  0  0  0  0  0  0  0	0  0
   -2.4777    0.6523    0.0000 X   0  0  0  0  0  0  0  0  0  0	0  0
  1  2  1  0  0  0  0
  1  3  2  0  0  0  0
  2  4  2  0  0  0  0
  4  5  1  0  0  0  0
  5  6  2  0  0  0  0
  6  3  1  0  0  0  0
  3  7  1  0  0  0  0
  7  8  1  0  0  0  0
  8  9  2  0  0  0  0
  9  6  1  0  0  0  0
  5 10  1  0  0  0  0
  7 11  1  0  0  0  0
M  END
> <Name>
adenine

$$$$

SketchEl molfile

 12 13  0  0  0  0  0  0  0  0999 V2000
    0.7009    1.8000    0.0000 N   0  0  0  0  0  0  0  0  0  0	0  0
    2.0000    2.5500    0.0000 C   0  0  0  0  0  0  0  0  0  0	0  0
   -0.5981    2.5500    0.0000 C   0  0  0  0  0  0  0  0  0  0	0  0
    2.0000    4.0500    0.0000 N   0  0  0  0  0  0  0  0  0  0	0  0
    0.7009    4.8000    0.0000 C   0  0  0  0  0  0  0  0  0  0	0  0
   -0.5981    4.0500    0.0000 C   0  0  0  0  0  0  0  0  0  0	0  0
   -2.0194    2.0806    0.0000 N   0  0  0  0  0  0  0  0  0  0	0  0
   -2.9018    3.2889    0.0000 C   0  0  0  0  0  0  0  0  0  0	0  0
   -2.0260    4.5093    0.0000 N   0  0  0  0  0  0  0  0  0  0	0  0
    0.7009    6.3000    0.0000 O   0  0  0  0  0  0  0  0  0  0	0  0
   -2.4777    0.6523    0.0000 X   0  0  0  0  0  0  0  0  0  0	0  0
    3.2990    1.8000    0.0000 N   0  0  0  0  0  0  0  0  0  0	0  0
  1  2  2  0  0  0  0
  1  3  1  0  0  0  0
  2  4  1  0  0  0  0
  4  5  1  0  0  0  0
  5  6  1  0  0  0  0
  6  3  2  0  0  0  0
  3  7  1  0  0  0  0
  7  8  1  0  0  0  0
  8  9  2  0  0  0  0
  9  6  1  0  0  0  0
  5 10  2  0  0  0  0
  7 11  1  0  0  0  0
  2 12  1  0  0  0  0
M  END
> <Name>
guanine

$$$$

SketchEl molfile

  9  9  0  0  0  0  0  0  0  0999 V2000
   -1.7510    2.3500    0.0000 C   0  0  0  0  0  0  0  0  0  0	0  0
   -3.0500    1.6000    0.0000 C   0  0  0  0  0  0  0  0  0  0	0  0
   -0.4519    1.6000    0.0000 N   0  0  0  0  0  0  0  0  0  0	0  0
   -3.0500    0.1000    0.0000 C   0  0  0  0  0  0  0  0  0  0	0  0
   -1.7510   -0.6500    0.0000 N   0  0  0  0  0  0  0  0  0  0	0  0
   -0.4519    0.1000    0.0000 C   0  0  0  0  0  0  0  0  0  0	0  0
   -1.7510    3.8500    0.0000 N   0  0  0  0  0  0  0  0  0  0	0  0
    0.8471   -0.6500    0.0000 O   0  0  0  0  0  0  0  0  0  0	0  0
   -1.7510   -2.1500    0.0000 X   0  0  0  0  0  0  0  0  0  0	0  0
  1  2  1  0  0  0  0
  1  3  2  0  0  0  0
  2  4  2  0  0  0  0
  4  5  1  0  0  0  0
  5  6  1  0  0  0  0
  6  3  1  0  0  0  0
  1  7  1  0  0  0  0
  6  8  2  0  0  0  0
  5  9  1  0  0  0  0
M  END
> <Name>
cytosine

$$$$

SketchEl molfile

  9  9  0  0  0  0  0  0  0  0999 V2000
   -1.7510    2.3500    0.0000 C   0  0  0  0  0  0  0  0  0  0	0  0
   -3.0500    1.6000    0.0000 C   0  0  0  0  0  0  0  0  0  0	0  0
   -0.4519    1.6000    0.0000 N   0  0  0  0  0  0  0  0  0  0	0  0
   -3.0500    0.1000    0.0000 C   0  0  0  0  0  0  0  0  0  0	0  0
   -1.7510   -0.6500    0.0000 N   0  0  0  0  0  0  0  0  0  0	0  0
   -0.4519    0.1000    0.0000 C   0  0  0  0  0  0  0  0  0  0	0  0
   -1.7510    3.8500    0.0000 O   0  0  0  0  0  0  0  0  0  0	0  0
    0.8471   -0.6500    0.0000 O   0  0  0  0  0  0  0  0  0  0	0  0
   -1.7510   -2.1500    0.0000 X   0  0  0  0  0  0  0  0  0  0	0  0
  1  2  1  0  0  0  0
  3  1  1  0  0  0  0
  2  4  2  0  0  0  0
  4  5  1  0  0  0  0
  5  6  1  0  0  0  0
  6  3  1  0  0  0  0
  1  7  2  0  0  0  0
  6  8  2  0  0  0  0
  5  9  1  0  0  0  0
M  END
> <Name>
uracil

$$$$

SketchEl molfile

 10 10  0  0  0  0  0  0  0  0999 V2000
   -1.7510    2.3500    0.0000 C   0  0  0  0  0  0  0  0  0  0	0  0
   -3.0500    1.6000    0.0000 C   0  0  0  0  0  0  0  0  0  0	0  0
   -0.4519    1.6000    0.0000 N   0  0  0  0  0  0  0  0  0  0	0  0
   -3.0500    0.1000    0.0000 C   0  0  0  0  0  0  0  0  0  0	0  0
   -1.7510   -0.6500    0.0000 N   0  0  0  0  0  0  0  0  0  0	0  0
   -0.4519    0.1000    0.0000 C   0  0  0  0  0  0  0  0  0  0	0  0
   -1.7510    3.8500    0.0000 O   0  0  0  0  0  0  0  0  0  0	0  0
    0.8471   -0.6500    0.0000 O   0  0  0  0  0  0  0  0  0  0	0  0
   -1.7510   -2.1500    0.0000 X   0  0  0  0  0  0  0  0  0  0	0  0
   -4.3490    2.3500    0.0000 C   0  0  0  0  0  0  0  0  0  0	0  0
  1  2  1  0  0  0  0
  3  1  1  0  0  0  0
  2  4  2  0  0  0  0
  4  5  1  0  0  0  0
  5  6  1  0  0  0  0
  6  3  1  0  0  0  0
  1  7  2  0  0  0  0
  6  8  2  0  0  0  0
  5  9  1  0  0  0  0
  2 10  1  0  0  0  0
M  END
> <Name>
thymine

$$$$

SketchEl molfile

 27 29  0  0  0  0  0  0  0  0999 V2000
    4.6026   -2.2500    0.0000 N   0  0  0  0  0  0  0  0  0  0	0  0
    5.9018   -1.5000    0.0000 C   0  0  0  0  0  0  0  0  0  0	0  0
    3.3036   -1.5000    0.0000 C   0  0  0  0  0  0  0  0  0  0	0  0
    5.9018    0.0000    0.0000 N   0  0  0  0  0  0  0  0  0  0	0  0
    4.6026    0.7500    0.0000 C   0  0  0  0  0  0  0  0  0  0	0  0
    3.3036    0.0000    0.0000 C   0  0  0  0  0  0  0  0  0  0	0  0
    1.8824   -1.9694    0.0000 N   0  0  0  0  0  0  0  0  0  0	0  0
    1.0000   -0.7610    0.0000 C   0  0  0  0  0  0  0  0  0  0	0  0
    1.8756    0.4593    0.0000 N   0  0  0  0  0  0  0  0  0  0	0  0
    4.6026    2.2500    0.0000 N   0  0  0  0  0  0  0  0  0  0	0  0
    1.4240   -3.3975    0.0000 C   0  0  0  0  0  0  0  0  0  0	0  0
    0.0030   -3.8657    0.0000 O   0  0  0  0  0  0  0  0  0  0	0  0
    0.0040   -5.3680    0.0000 C   0  0  0  0  0  0  0  0  0  0	0  0
    2.3071   -4.6051    0.0000 C   0  0  0  0  0  0  0  0  0  0	0  0
    1.4322   -5.8263    0.0000 C   0  0  0  0  0  0  0  0  0  0	0  0
    3.8071   -4.5978    0.0000 O   0  0  0  0  0  0  0  0  0  0	0  0
    1.9031   -7.2505    0.0000 O   0  0  0  0  0  0  0  0  0  0	0  0
   -1.2076   -6.2522    0.0000 C   0  0  0  0  0  0  0  0  0  0	0  0
   -2.5790   -5.6451    0.0000 O   0  0  0  0  0  0  0  0  0  0	0  0
   -3.7905   -6.5296    0.0000 P   0  0  0  0  0  0  0  0  0  0	0  0
   -4.6750   -5.3179    0.0000 O   0  0  0  0  0  0  0  0  0  0	0  0
   -2.9062   -7.7412    0.0000 O   0  0  0  0  0  0  0  0  0  0	0  0
   -5.0022   -7.4140    0.0000 O   0  0  0  0  0  0  0  0  0  0	0  0
   -6.3738   -6.8069    0.0000 P   0  0  0  0  0  0  0  0  0  0	0  0
   -5.7668   -5.4352    0.0000 O   0  0  0  0  0  0  0  0  0  0	0  0
   -6.9808   -8.1786    0.0000 O   0  0  0  0  0  0  0  0  0  0	0  0
   -7.7455   -6.1998    0.0000 O   0  0  0  0  0  0  0  0  0  0	0  0
  1  2  1  0  0  0  0
  1  3  2  0  0  0  0
  2  4  2  0  0  0  0
  4  5  1  0  0  0  0
  5  6  2  0  0  0  0
  6  3  1  0  0  0  0
  3  7  1  0  0  0  0
  7  8  1  0  0  0  0
  8  9  2  0  0  0  0
  9  6  1  0  0  0  0
  5 10  1  0  0  0  0
 11  7  1  1  0  0  0
 13 12  1  0  0  0  0
 12 11  1  0  0  0  0
 11 14  1  0  0  0  0
 14 15  1  0  0  0  0
 15 13  1  0  0  0  0
 14 16  1  6  0  0  0
 15 17  1  6  0  0  0
 13 18  1  1  0  0  0
 18 19  1  0  0  0  0
 20 21  2  0  0  0  0
 20 22  1  0  0  0  0
 20 23  1  0  0  0  0
 20 19  1  0  0  0  0
 24 25  2  0  0  0  0
 24 26  1  0  0  0  0
 24 27  1  0  0  0  0
 24 23  1  0  0  0  0
M  END
> <Name>
ADP

$$$$

SketchEl molfile

 18 19  0  0  0  0  0  0  0  0999 V2000
    2.2100    1.1549    0.0000 C   0  0  0  0  0  0  0  0  0  0	0  0
    1.0000    0.2749    0.0000 N   0  0  0  0  0  0  0  0  0  0	0  0
    1.4600   -1.1549    0.0000 C   0  0  0  0  0  0  0  0  0  0	0  0
    3.4200    0.2749    0.0000 N   0  0  0  0  0  0  0  0  0  0	0  0
    2.9600   -1.1549    0.0000 C   0  0  0  0  0  0  0  0  0  0	0  0
    3.4282   -2.5763    0.0000 C   0  0  0  0  0  0  0  0  0  0	0  0
    2.2199   -3.4587    0.0000 S   0  0  0  0  0  0  0  0  0  0	0  0
    0.9995   -2.5829    0.0000 C   0  0  0  0  0  0  0  0  0  0	0  0
    2.2100    2.6549    0.0000 O   0  0  0  0  0  0  0  0  0  0	0  0
    4.4599   -1.1497    0.0000 H   0  0  0  0  0  0  0  0  0  0	0  0
   -0.0399   -1.1545    0.0000 H   0  0  0  0  0  0  0  0  0  0	0  0
    4.8563   -3.0352    0.0000 C   0  0  0  0  0  0  0  0  0  0	0  0
    5.9677   -2.0279    0.0000 C   0  0  0  0  0  0  0  0  0  0	0  0
    7.3958   -2.4869    0.0000 C   0  0  0  0  0  0  0  0  0  0	0  0
    8.5073   -1.4796    0.0000 C   0  0  0  0  0  0  0  0  0  0	0  0
    9.9353   -1.9386    0.0000 C   0  0  0  0  0  0  0  0  0  0	0  0
   11.0468   -0.9314    0.0000 O   0  0  0  0  0  0  0  0  0  0	0  0
   10.2519   -3.4048    0.0000 O   0  0  0  0  0  0  0  0  0  0	0  0
  3  2  1  0  0  0  0
  2  1  1  0  0  0  0
  1  4  1  0  0  0  0
  4  5  1  0  0  0  0
  5  3  1  0  0  0  0
  5  6  1  0  0  0  0
  6  7  1  0  0  0  0
  7  8  1  0  0  0  0
  8  3  1  0  0  0  0
  1  9  2  0  0  0  0
  5 10  1  1  0  0  0
  3 11  1  1  0  0  0
  6 12  1  6  0  0  0
 12 13  1  0  0  0  0
 13 14  1  0  0  0  0
 14 15  1  0  0  0  0
 16 17  2  0  0  0  0
 16 18  1  0  0  0  0
 16 15  1  0  0  0  0
M  END
> <Name>
biotin

$$$$

SketchEl molfile

 24 27  0  0  0  0  0  0  0  0999 V2000
   -7.1991    2.0500    0.0000 C   0  0  0  0  0  0  0  0  0  0	0  0
   -8.4981    1.3000    0.0000 C   0  0  0  0  0  0  0  0  0  0	0  0
   -8.4981   -0.2000    0.0000 C   0  0  0  0  0  0  0  0  0  0	0  0
   -7.1991   -0.9500    0.0000 C   0  0  0  0  0  0  0  0  0  0	0  0
   -5.9000   -0.2000    0.0000 C   0  0  0  0  0  0  0  0  0  0	0  0
   -5.9000    1.3000    0.0000 C   0  0  0  0  0  0  0  0  0  0	0  0
   -4.6009   -0.9500    0.0000 C   0  0  0  0  0  0  0  0  0  0	0  0
   -3.3019   -0.2000    0.0000 C   0  0  0  0  0  0  0  0  0  0	0  0
   -3.3019    1.3000    0.0000 C   0  0  0  0  0  0  0  0  0  0	0  0
   -4.6009    2.0500    0.0000 C   0  0  0  0  0  0  0  0  0  0	0  0
   -2.0028    2.0500    0.0000 C   0  0  0  0  0  0  0  0  0  0	0  0
   -2.0028    3.5500    0.0000 C   0  0  0  0  0  0  0  0  0  0	0  0
   -3.3018    4.3000    0.0000 C   0  0  0  0  0  0  0  0  0  0	0  0
   -4.6008    3.5501    0.0000 C   0  0  0  0  0  0  0  0  0  0	0  0
   -0.5814    4.0194    0.0000 C   0  0  0  0  0  0  0  0  0  0	0  0
    0.3009    2.8111    0.0000 C   0  0  0  0  0  0  0  0  0  0	0  0
   -0.5749    1.5907    0.0000 C   0  0  0  0  0  0  0  0  0  0	0  0
   -9.7971   -0.9500    0.0000 O   0  0  0  0  0  0  0  0  0  0	0  0
   -4.6009    0.5500    0.0000 H   0  0  0  0  0  0  0  0  0  0	0  0
   -3.3019    2.8000    0.0000 H   0  0  0  0  0  0  0  0  0  0	0  0
   -2.0028    0.5500    0.0000 H   0  0  0  0  0  0  0  0  0  0	0  0
   -2.0028    5.0500    0.0000 C   0  0  0  0  0  0  0  0  0  0	0  0
   -0.1231    5.4476    0.0000 O   0  0  0  0  0  0  0  0  0  0	0  0
    1.8009    2.8174    0.0000 O   0  0  0  0  0  0  0  0  0  0	0  0
  2  3  2  0  0  0  0
  2  1  1  0  0  0  0
  3  4  1  0  0  0  0
  4  5  2  0  0  0  0
  5  6  1  0  0  0  0
  6  1  2  0  0  0  0
  8  9  1  0  0  0  0
  8  7  1  0  0  0  0
  9 10  1  0  0  0  0
 10  6  1  0  0  0  0
  5  7  1  0  0  0  0
 12 13  1  0  0  0  0
 12 11  1  0  0  0  0
 13 14  1  0  0  0  0
 14 10  1  0  0  0  0
  9 11  1  0  0  0  0
 12 15  1  0  0  0  0
 15 16  1  0  0  0  0
 16 17  1  0  0  0  0
 17 11  1  0  0  0  0
  3 18  1  0  0  0  0
 10 19  1  6  0  0  0
  9 20  1  1  0  0  0
 11 21  1  6  0  0  0
 12 22  1  1  0  0  0
 15 23  1  1  0  0  0
 16 24  1  6  0  0  0
M  END
> <Name>
estrogen

$$$$
