# Supplementary material for: Basic primitives for molecular diagram sketching
Source: J Cheminform. 2010 Oct 5;2:8. doi: 10.1186/1758-2946-2-8 (PMC2958898; doi:10.1186/1758-2946-2-8)
Supplement: Additional file 2 — Suggested default template fragments (SD files). A collection of MDL SD files, one per group, containing machine-readable data for each of the template fragments. [file 1758-2946-2-8-S2.ZIP › cagecmplx.sdf]

SketchEl molfile

 21 25  0  0  0  0  0  0  0  0999 V2000
   -0.6000    2.4500    0.0000 M   0  0  0  0  0  0  0  0  0  0	0  0
   -1.3500    3.7490    0.0000 N   0  0  0  0  0  0  0  0  0  0	0  0
    0.1500    1.1510    0.0000 O   0  0  0  0  0  0  0  0  0  0	0  0
    0.9000    2.4500    0.0000 O   0  0  0  0  0  0  0  0  0  0	0  0
   -2.1000    2.4500    0.0000 O   0  0  0  0  0  0  0  0  0  0	0  0
   -1.3500    1.1510    0.0000 O   0  0  0  0  0  0  0  0  0  0	0  0
    0.1500    3.7490    0.0000 N   0  0  0  0  0  0  0  0  0  0	0  0
   -0.9618    5.1979    0.0000 C   0  0  0  0  0  0  0  0  0  0	0  0
   -0.2382    5.1979    0.0000 C   0  0  0  0  0  0  0  0  0  0	0  0
   -2.7989    4.1373    0.0000 C   0  0  0  0  0  0  0  0  0  0	0  0
   -3.3990    3.2000    0.0000 C   0  0  0  0  0  0  0  0  0  0	0  0
    2.1990    3.2000    0.0000 C   0  0  0  0  0  0  0  0  0  0	0  0
    1.5989    4.1373    0.0000 C   0  0  0  0  0  0  0  0  0  0	0  0
   -3.0821    2.1510    0.0000 C   0  0  0  0  0  0  0  0  0  0	0  0
    1.8821    2.1510    0.0000 C   0  0  0  0  0  0  0  0  0  0	0  0
    1.4938    3.5999    0.0000 C   0  0  0  0  0  0  0  0  0  0	0  0
   -2.6938    3.5999    0.0000 C   0  0  0  0  0  0  0  0  0  0	0  0
    3.2679    1.5769    0.0000 O   0  0  0  0  0  0  0  0  0  0	0  0
    3.6975    3.2689    0.0000 O   0  0  0  0  0  0  0  0  0  0	0  0
   -4.4679    1.5769    0.0000 O   0  0  0  0  0  0  0  0  0  0	0  0
   -4.8975    3.2689    0.0000 O   0  0  0  0  0  0  0  0  0  0	0  0
  1  2  1  0  0  0  0
  1  3  1  0  0  0  0
  1  4  1  0  0  0  0
  1  5  1  0  0  0  0
  1  6  1  0  0  0  0
  1  7  1  0  0  0  0
  2  8  1  0  0  0  0
  7  9  1  0  0  0  0
  8  9  1  0  0  0  0
  2 10  1  0  0  0  0
  5 11  1  0  0  0  0
  4 12  1  0  0  0  0
  7 13  1  0  0  0  0
 12 13  1  0  0  0  0
 11 10  1  0  0  0  0
  6 14  1  0  0  0  0
  3 15  1  0  0  0  0
 15 16  1  0  0  0  0
 14 17  1  0  0  0  0
 17  2  1  0  0  0  0
 16  7  1  0  0  0  0
 15 18  2  0  0  0  0
 12 19  2  0  0  0  0
 14 20  2  0  0  0  0
 11 21  2  0  0  0  0
M  END
> <Name>
EDTA

$$$$

SketchEl molfile

 25 32  0  0  0  0  0  0  0  0999 V2000
   -0.3000    1.2000    0.0000 M   0  0  0  0  0  0  0  0  0  0	0  0
   -1.7142    2.6142    0.0000 N   0  0  0  0  0  0  0  0  0  0	0  0
    1.1142    2.6142    0.0000 N   0  0  0  0  0  0  0  0  0  0	0  0
    1.1142   -0.2142    0.0000 N   0  0  0  0  0  0  0  0  0  0	0  0
   -1.7142   -0.2142    0.0000 N   0  0  0  0  0  0  0  0  0  0	0  0
   -3.1921    0.0191    0.0000 C   0  0  0  0  0  0  0  0  0  0	0  0
   -3.8780   -1.3173    0.0000 C   0  0  0  0  0  0  0  0  0  0	0  0
   -1.4809   -1.6921    0.0000 C   0  0  0  0  0  0  0  0  0  0	0  0
   -2.8173   -2.3780    0.0000 C   0  0  0  0  0  0  0  0  0  0	0  0
   -1.4809    4.0921    0.0000 C   0  0  0  0  0  0  0  0  0  0	0  0
   -2.8173    4.7780    0.0000 C   0  0  0  0  0  0  0  0  0  0	0  0
   -3.1921    2.3809    0.0000 C   0  0  0  0  0  0  0  0  0  0	0  0
   -3.8780    3.7173    0.0000 C   0  0  0  0  0  0  0  0  0  0	0  0
    2.5921    2.3809    0.0000 C   0  0  0  0  0  0  0  0  0  0	0  0
    3.2780    3.7173    0.0000 C   0  0  0  0  0  0  0  0  0  0	0  0
    0.8809    4.0921    0.0000 C   0  0  0  0  0  0  0  0  0  0	0  0
    2.2173    4.7780    0.0000 C   0  0  0  0  0  0  0  0  0  0	0  0
    0.8809   -1.6921    0.0000 C   0  0  0  0  0  0  0  0  0  0	0  0
    2.2173   -2.3780    0.0000 C   0  0  0  0  0  0  0  0  0  0	0  0
    2.5921    0.0191    0.0000 C   0  0  0  0  0  0  0  0  0  0	0  0
    3.2780   -1.3173    0.0000 C   0  0  0  0  0  0  0  0  0  0	0  0
   -3.8714    1.2000    0.0000 C   0  0  0  0  0  0  0  0  0  0	0  0
   -0.3000    4.7714    0.0000 C   0  0  0  0  0  0  0  0  0  0	0  0
    3.2714    1.2000    0.0000 C   0  0  0  0  0  0  0  0  0  0	0  0
   -0.3000   -2.3714    0.0000 C   0  0  0  0  0  0  0  0  0  0	0  0
  1  2  1  0  0  0  0
  1  3  1  0  0  0  0
  1  4  1  0  0  0  0
  1  5  1  0  0  0  0
  7  6  1  0  0  0  0
  6  5  1  0  0  0  0
  5  8  2  0  0  0  0
  8  9  1  0  0  0  0
  9  7  2  0  0  0  0
 11 10  2  0  0  0  0
 10  2  1  0  0  0  0
  2 12  1  0  0  0  0
 12 13  2  0  0  0  0
 13 11  1  0  0  0  0
 15 14  1  0  0  0  0
 14  3  2  0  0  0  0
  3 16  1  0  0  0  0
 16 17  1  0  0  0  0
 17 15  2  0  0  0  0
 19 18  1  0  0  0  0
 18  4  1  0  0  0  0
  4 20  1  0  0  0  0
 20 21  1  0  0  0  0
 21 19  2  0  0  0  0
  6 22  2  0  0  0  0
 10 23  1  0  0  0  0
 14 24  1  0  0  0  0
 18 25  2  0  0  0  0
 22 12  1  0  0  0  0
 23 16  2  0  0  0  0
 24 20  2  0  0  0  0
 25  8  1  0  0  0  0
M  END
> <Name>
porphyrin

$$$$

SketchEl molfile

 25 32  0  0  0  0  0  0  0  0999 V2000
    1.5000    0.0000    0.0000 M   0  0  0  0  0  0  0  0  0  0	0  0
    2.9117    1.4117    0.0000 N   0  0  0  0  0  0  0  0  0  0	0  0
    0.0882   -1.4117    0.0000 N   0  0  0  0  0  0  0  0  0  0	0  0
    2.9117   -1.4117    0.0000 N   0  0  0  0  0  0  0  0  0  0	0  0
    0.0882    1.4117    0.0000 N   0  0  0  0  0  0  0  0  0  0	0  0
   -2.0755   -2.5147    0.0000 C   0  0  0  0  0  0  0  0  0  0	0  0
   -1.3895   -1.1783    0.0000 C   0  0  0  0  0  0  0  0  0  0	0  0
    0.3215   -2.8895    0.0000 C   0  0  0  0  0  0  0  0  0  0	0  0
   -1.0148   -3.5754    0.0000 C   0  0  0  0  0  0  0  0  0  0	0  0
    5.0755    2.5147    0.0000 C   0  0  0  0  0  0  0  0  0  0	0  0
    4.3895    1.1783    0.0000 C   0  0  0  0  0  0  0  0  0  0	0  0
    2.6784    2.8895    0.0000 C   0  0  0  0  0  0  0  0  0  0	0  0
    4.0148    3.5754    0.0000 C   0  0  0  0  0  0  0  0  0  0	0  0
   -1.0148    3.5754    0.0000 C   0  0  0  0  0  0  0  0  0  0	0  0
    0.3216    2.8895    0.0000 C   0  0  0  0  0  0  0  0  0  0	0  0
   -1.3895    1.1783    0.0000 C   0  0  0  0  0  0  0  0  0  0	0  0
   -2.0754    2.5148    0.0000 C   0  0  0  0  0  0  0  0  0  0	0  0
    4.0148   -3.5754    0.0000 C   0  0  0  0  0  0  0  0  0  0	0  0
    2.6783   -2.8895    0.0000 C   0  0  0  0  0  0  0  0  0  0	0  0
    4.3895   -1.1783    0.0000 C   0  0  0  0  0  0  0  0  0  0	0  0
    5.0754   -2.5148    0.0000 C   0  0  0  0  0  0  0  0  0  0	0  0
   -1.9510   -0.0731    0.0000 N   0  0  0  0  0  0  0  0  0  0	0  0
    1.4268    3.4510    0.0000 N   0  0  0  0  0  0  0  0  0  0	0  0
    4.9510    0.0731    0.0000 N   0  0  0  0  0  0  0  0  0  0	0  0
    1.5731   -3.4510    0.0000 N   0  0  0  0  0  0  0  0  0  0	0  0
  1  2  1  0  0  0  0
  1  3  1  0  0  0  0
  1  4  1  0  0  0  0
  1  5  1  0  0  0  0
  6  7  1  0  0  0  0
  7  3  2  0  0  0  0
  3  8  1  0  0  0  0
  8  9  1  0  0  0  0
  9  6  2  0  0  0  0
 10 11  1  0  0  0  0
 11  2  2  0  0  0  0
  2 12  1  0  0  0  0
 12 13  1  0  0  0  0
 13 10  2  0  0  0  0
 14 15  1  0  0  0  0
 15  5  2  0  0  0  0
  5 16  1  0  0  0  0
 16 17  1  0  0  0  0
 17 14  2  0  0  0  0
 18 19  1  0  0  0  0
 19  4  2  0  0  0  0
  4 20  1  0  0  0  0
 20 21  1  0  0  0  0
 21 18  2  0  0  0  0
  7 22  1  0  0  0  0
 15 23  1  0  0  0  0
 11 24  1  0  0  0  0
 19 25  1  0  0  0  0
  8 25  2  0  0  0  0
 16 22  2  0  0  0  0
 12 23  2  0  0  0  0
 20 24  2  0  0  0  0
M  END
> <Name>
porphyrinoid

$$$$

SketchEl molfile

 11 21  0  0  0  0  0  0  0  0999 V2000
    5.6600   -2.2950    0.0000 C   0  0  0  0  0  0  0  0  0  0	0  0
    4.6100   -3.9050    0.0000 C   0  0  0  0  0  0  0  0  0  0	0  0
    4.1500   -2.6750    0.0000 C   0  0  0  0  0  0  0  0  0  0	0  0
    7.1700   -2.6750    0.0000 C   0  0  0  0  0  0  0  0  0  0	0  0
    6.7100   -3.9050    0.0000 C   0  0  0  0  0  0  0  0  0  0	0  0
    5.6300   -0.5870    0.0000 C   0  0  0  0  0  0  0  0  0  0	0  0
    4.5800    0.7230    0.0000 C   0  0  0  0  0  0  0  0  0  0	0  0
    4.1200   -0.2070    0.0000 C   0  0  0  0  0  0  0  0  0  0	0  0
    7.1400   -0.2070    0.0000 C   0  0  0  0  0  0  0  0  0  0	0  0
    6.6800    0.7230    0.0000 C   0  0  0  0  0  0  0  0  0  0	0  0
    5.6700   -1.6610    0.0000 M   0  0  0  0  0  0  0  0  0  0	0  0
  2  3  2  0  0  0  0
  3  1  1  0  0  0  0
  1  4  1  0  0  0  0
  4  5  2  0  0  0  0
  5  2  1  0  0  0  0
  7  8  2  0  0  0  0
  8  6  1  0  0  0  0
  6  9  1  0  0  0  0
  9 10  2  0  0  0  0
 10  7  1  0  0  0  0
 11  6  1  0  0  0  0
 11  1  1  0  0  0  0
  3 11  1  0  0  0  0
  4 11  1  0  0  0  0
  2 11  1  0  0  0  0
  5 11  1  0  0  0  0
  8 11  1  0  0  0  0
  9 11  1  0  0  0  0
 10 11  1  0  0  0  0
  7 11  1  0  0  0  0
  9  9  1  0  0  0  0
M  END
> <Name>
metallocene

$$$$

SketchEl molfile

 37 45  0  0  0  0  0  0  0  0999 V2000
    1.5000    0.0000    0.0000 M   0  0  0  0  0  0  0  0  0  0	0  0
    5.3914    3.7500    0.0000 C   0  0  0  0  0  0  0  0  0  0	0  0
    6.6904    3.0000    0.0000 C   0  0  0  0  0  0  0  0  0  0	0  0
    4.0924    3.0000    0.0000 C   0  0  0  0  0  0  0  0  0  0	0  0
    6.6904    1.5000    0.0000 C   0  0  0  0  0  0  0  0  0  0	0  0
    5.3914    0.7500    0.0000 C   0  0  0  0  0  0  0  0  0  0	0  0
    4.0924    1.5000    0.0000 N   0  0  0  0  0  0  0  0  0  0	0  0
    5.3914   -0.7500    0.0000 C   0  0  0  0  0  0  0  0  0  0	0  0
    6.6904   -1.5000    0.0000 C   0  0  0  0  0  0  0  0  0  0	0  0
    4.0924   -1.5000    0.0000 N   0  0  0  0  0  0  0  0  0  0	0  0
    6.6904   -3.0000    0.0000 C   0  0  0  0  0  0  0  0  0  0	0  0
    5.3914   -3.7500    0.0000 C   0  0  0  0  0  0  0  0  0  0	0  0
    4.0924   -3.0000    0.0000 C   0  0  0  0  0  0  0  0  0  0	0  0
   -3.6940    1.4927    0.0000 C   0  0  0  0  0  0  0  0  0  0	0  0
   -3.6946    2.9927    0.0000 C   0  0  0  0  0  0  0  0  0  0	0  0
   -2.3946    0.7433    0.0000 C   0  0  0  0  0  0  0  0  0  0	0  0
   -2.3959    3.7433    0.0000 C   0  0  0  0  0  0  0  0  0  0	0  0
   -1.0966    2.9939    0.0000 C   0  0  0  0  0  0  0  0  0  0	0  0
   -1.0959    1.4939    0.0000 N   0  0  0  0  0  0  0  0  0  0	0  0
    0.2020    3.7445    0.0000 C   0  0  0  0  0  0  0  0  0  0	0  0
    0.2013    5.2445    0.0000 C   0  0  0  0  0  0  0  0  0  0	0  0
    1.5014    2.9951    0.0000 N   0  0  0  0  0  0  0  0  0  0	0  0
    1.5000    5.9951    0.0000 C   0  0  0  0  0  0  0  0  0  0	0  0
    2.7994    5.2457    0.0000 C   0  0  0  0  0  0  0  0  0  0	0  0
    2.8001    3.7457    0.0000 C   0  0  0  0  0  0  0  0  0  0	0  0
    2.8030   -5.2448    0.0000 C   0  0  0  0  0  0  0  0  0  0	0  0
    1.5041   -5.9951    0.0000 C   0  0  0  0  0  0  0  0  0  0	0  0
    2.8026   -3.7448    0.0000 C   0  0  0  0  0  0  0  0  0  0	0  0
    0.2049   -5.2453    0.0000 C   0  0  0  0  0  0  0  0  0  0	0  0
    0.2046   -3.7454    0.0000 C   0  0  0  0  0  0  0  0  0  0	0  0
    1.5034   -2.9951    0.0000 N   0  0  0  0  0  0  0  0  0  0	0  0
   -1.0945   -2.9957    0.0000 C   0  0  0  0  0  0  0  0  0  0	0  0
   -2.3934   -3.7459    0.0000 C   0  0  0  0  0  0  0  0  0  0	0  0
   -1.0949   -1.4957    0.0000 N   0  0  0  0  0  0  0  0  0  0	0  0
   -3.6926   -2.9962    0.0000 C   0  0  0  0  0  0  0  0  0  0	0  0
   -3.6930   -1.4963    0.0000 C   0  0  0  0  0  0  0  0  0  0	0  0
   -2.3941   -0.7460    0.0000 C   0  0  0  0  0  0  0  0  0  0	0  0
  2  3  1  0  0  0  0
  2  4  2  0  0  0  0
  3  5  2  0  0  0  0
  5  6  1  0  0  0  0
  6  7  2  0  0  0  0
  7  4  1  0  0  0  0
  6  8  1  0  0  0  0
  8  9  1  0  0  0  0
  8 10  2  0  0  0  0
  9 11  2  0  0  0  0
 11 12  1  0  0  0  0
 12 13  2  0  0  0  0
 13 10  1  0  0  0  0
  1 10  1  0  0  0  0
  1  7  1  0  0  0  0
 14 15  1  0  0  0  0
 14 16  2  0  0  0  0
 15 17  2  0  0  0  0
 17 18  1  0  0  0  0
 18 19  2  0  0  0  0
 19 16  1  0  0  0  0
 18 20  1  0  0  0  0
 20 21  1  0  0  0  0
 20 22  2  0  0  0  0
 21 23  2  0  0  0  0
 23 24  1  0  0  0  0
 24 25  2  0  0  0  0
 25 22  1  0  0  0  0
  1 22  1  0  0  0  0
  1 19  1  0  0  0  0
 26 27  1  0  0  0  0
 26 28  2  0  0  0  0
 27 29  2  0  0  0  0
 29 30  1  0  0  0  0
 30 31  2  0  0  0  0
 31 28  1  0  0  0  0
 30 32  1  0  0  0  0
 32 33  1  0  0  0  0
 32 34  2  0  0  0  0
 33 35  2  0  0  0  0
 35 36  1  0  0  0  0
 36 37  2  0  0  0  0
 37 34  1  0  0  0  0
  1 34  1  0  0  0  0
  1 31  1  0  0  0  0
M  END
> <Name>
tris-bipy

$$$$

SketchEl molfile

 15 18  0  0  0  0  0  0  0  0999 V2000
    0.0000    0.0000    0.0000 N   0  0  0  0  0  0  0  0  0  0	0  0
   -1.5000    0.0000    0.0000 C   0  0  0  0  0  0  0  0  0  0	0  0
   -2.2500   -1.2990    0.0000 C   0  0  0  0  0  0  0  0  0  0	0  0
   -1.5000   -2.5981    0.0000 C   0  0  0  0  0  0  0  0  0  0	0  0
   -0.0000   -2.5981    0.0000 N   0  0  0  0  0  0  0  0  0  0	0  0
    0.7500    1.2990    0.0000 C   0  0  0  0  0  0  0  0  0  0	0  0
    2.2500    1.2990    0.0000 C   0  0  0  0  0  0  0  0  0  0	0  0
    3.0000   -0.0000    0.0000 N   0  0  0  0  0  0  0  0  0  0	0  0
    4.5000   -0.0000    0.0000 C   0  0  0  0  0  0  0  0  0  0	0  0
    5.2500   -1.2990    0.0000 C   0  0  0  0  0  0  0  0  0  0	0  0
    4.5000   -2.5981    0.0000 C   0  0  0  0  0  0  0  0  0  0	0  0
    3.0000   -2.5981    0.0000 N   0  0  0  0  0  0  0  0  0  0	0  0
    0.7500   -3.8971    0.0000 C   0  0  0  0  0  0  0  0  0  0	0  0
    2.2500   -3.8971    0.0000 C   0  0  0  0  0  0  0  0  0  0	0  0
    1.5000   -1.3000    0.0000 M   0  0  0  0  0  0  0  0  0  0	0  0
  1  2  1  0  0  0  0
  2  3  1  0  0  0  0
  3  4  1  0  0  0  0
  4  5  1  0  0  0  0
  1  6  1  0  0  0  0
  6  7  1  0  0  0  0
  7  8  1  0  0  0  0
  8  9  1  0  0  0  0
  9 10  1  0  0  0  0
 10 11  1  0  0  0  0
 11 12  1  0  0  0  0
  5 13  1  0  0  0  0
 12 14  1  0  0  0  0
 14 13  1  0  0  0  0
  1 15  1  0  0  0  0
 15 12  1  0  0  0  0
  5 15  1  0  0  0  0
 15  8  1  0  0  0  0
M  END
> <Name>
tren

$$$$

SketchEl molfile

 11 13  0  0  0  0  0  0  0  0999 V2000
    1.4999    0.0000    0.0000 M   0  0  0  0  0  0  0  0  0  0	0  0
    1.4999    1.5000    0.0000 N   0  0  0  0  0  0  0  0  0  0	0  0
    1.4999   -1.5000    0.0000 N   0  0  0  0  0  0  0  0  0  0	0  0
    0.2009    0.7500    0.0000 N   0  0  0  0  0  0  0  0  0  0	0  0
    0.2009   -0.7500    0.0000 N   0  0  0  0  0  0  0  0  0  0	0  0
    0.4393   -2.5606    0.0000 C   0  0  0  0  0  0  0  0  0  0	0  0
   -1.2479   -0.3617    0.0000 C   0  0  0  0  0  0  0  0  0  0	0  0
   -0.1872   -2.1988    0.0000 C   0  0  0  0  0  0  0  0  0  0	0  0
   -1.2479    0.3617    0.0000 C   0  0  0  0  0  0  0  0  0  0	0  0
    0.0511    1.8882    0.0000 C   0  0  0  0  0  0  0  0  0  0	0  0
   -0.7973    0.9790    0.0000 C   0  0  0  0  0  0  0  0  0  0	0  0
  1  2  1  0  0  0  0
  1  3  1  0  0  0  0
  1  4  1  0  0  0  0
  1  5  1  0  0  0  0
  3  6  1  0  0  0  0
  5  7  1  0  0  0  0
  5  8  1  0  0  0  0
  4  9  1  0  0  0  0
  7  9  1  0  0  0  0
  6  8  1  0  0  0  0
  2 10  1  0  0  0  0
  5 11  1  0  0  0  0
 10 11  1  0  0  0  0
M  END
> <Name>
N4

$$$$

SketchEl molfile

 21 27  0  0  0  0  0  0  0  0999 V2000
    3.2639   -1.3522    0.0000 N   0  0  0  0  0  0  0  0  0  0	0  0
    1.8122   -0.7585    0.0000 C   0  0  0  0  0  0  0  0  0  0	0  0
    1.8056    0.7411    0.0000 C   0  0  0  0  0  0  0  0  0  0	0  0
    3.2521    1.3475    0.0000 N   0  0  0  0  0  0  0  0  0  0	0  0
    5.9520    1.3594    0.0000 N   0  0  0  0  0  0  0  0  0  0	0  0
    7.4037    0.7657    0.0000 C   0  0  0  0  0  0  0  0  0  0	0  0
    7.4103   -0.7339    0.0000 C   0  0  0  0  0  0  0  0  0  0	0  0
    5.9639   -1.3403    0.0000 N   0  0  0  0  0  0  0  0  0  0	0  0
    3.2705   -2.8521    0.0000 C   0  0  0  0  0  0  0  0  0  0	0  0
    5.9705   -2.8402    0.0000 C   0  0  0  0  0  0  0  0  0  0	0  0
    5.9454    2.8594    0.0000 C   0  0  0  0  0  0  0  0  0  0	0  0
    3.2455    2.8475    0.0000 C   0  0  0  0  0  0  0  0  0  0	0  0
    4.6431    3.6036    0.0000 C   0  0  0  0  0  0  0  0  0  0	0  0
    4.5728   -3.5963    0.0000 C   0  0  0  0  0  0  0  0  0  0	0  0
    4.6052   -0.0128    0.0000 M   0  0  0  0  0  0  0  0  0  0	0  0
    4.5994    1.4890    0.0000 N   0  0  0  0  0  0  0  0  0  0	0  0
    4.6133   -1.5126    0.0000 N   0  0  0  0  0  0  0  0  0  0	0  0
    4.1980    2.5347    0.0000 C   0  0  0  0  0  0  0  0  0  0	0  0
    4.2120   -2.5583    0.0000 C   0  0  0  0  0  0  0  0  0  0	0  0
    2.8657   -0.6612    0.0000 C   0  0  0  0  0  0  0  0  0  0	0  0
    2.8489    0.6376    0.0000 C   0  0  0  0  0  0  0  0  0  0	0  0
  1  2  1  0  0  0  0
  2  3  1  0  0  0  0
  3  4  1  0  0  0  0
  5  6  1  0  0  0  0
  6  7  1  0  0  0  0
  7  8  1  0  0  0  0
  1  9  1  0  0  0  0
  8 10  1  0  0  0  0
  5 11  1  0  0  0  0
  4 12  1  0  0  0  0
 11 13  1  0  0  0  0
 13 12  1  0  0  0  0
  9 14  1  0  0  0  0
 14 10  1  0  0  0  0
  1 15  1  0  0  0  0
  4 15  1  0  0  0  0
  8 15  1  0  0  0  0
  5 15  1  0  0  0  0
 15 16  1  0  0  0  0
 15 17  1  0  0  0  0
 16 18  1  0  0  0  0
 13 18  1  0  0  0  0
 17 19  1  0  0  0  0
 19 14  1  0  0  0  0
 17 20  1  0  0  0  0
 16 21  1  0  0  0  0
 21 20  1  0  0  0  0
M  END
> <Name>
N6

$$$$
