# Supplementary material for: Basic primitives for molecular diagram sketching
Source: J Cheminform. 2010 Oct 5;2:8. doi: 10.1186/1758-2946-2-8 (PMC2958898; doi:10.1186/1758-2946-2-8)
Supplement: Additional file 2 — Suggested default template fragments (SD files). A collection of MDL SD files, one per group, containing machine-readable data for each of the template fragments. [file 1758-2946-2-8-S2.ZIP › crownethers.sdf]

SketchEl molfile

 12 12  0  0  0  0  0  0  0  0999 V2000
   -3.3500    6.9000    0.0000 O   0  0  0  0  0  0  0  0  0  0	0  0
   -2.7500    8.3490    0.0000 C   0  0  0  0  0  0  0  0  0  0	0  0
   -1.2500    8.3490    0.0000 C   0  0  0  0  0  0  0  0  0  0	0  0
   -0.6500    6.9000    0.0000 O   0  0  0  0  0  0  0  0  0  0	0  0
    0.7990    6.3000    0.0000 C   0  0  0  0  0  0  0  0  0  0	0  0
    0.7990    4.8000    0.0000 C   0  0  0  0  0  0  0  0  0  0	0  0
   -0.6500    4.2000    0.0000 O   0  0  0  0  0  0  0  0  0  0	0  0
   -1.2500    2.7510    0.0000 C   0  0  0  0  0  0  0  0  0  0	0  0
   -2.7500    2.7510    0.0000 C   0  0  0  0  0  0  0  0  0  0	0  0
   -3.3500    4.2000    0.0000 O   0  0  0  0  0  0  0  0  0  0	0  0
   -4.7990    4.8000    0.0000 C   0  0  0  0  0  0  0  0  0  0	0  0
   -4.7990    6.3000    0.0000 C   0  0  0  0  0  0  0  0  0  0	0  0
  1  2  1  0  0  0  0
  2  3  1  0  0  0  0
  3  4  1  0  0  0  0
  4  5  1  0  0  0  0
  5  6  1  0  0  0  0
  6  7  1  0  0  0  0
  7  8  1  0  0  0  0
  8  9  1  0  0  0  0
  9 10  1  0  0  0  0
 10 11  1  0  0  0  0
 11 12  1  0  0  0  0
 12  1  1  0  0  0  0
M  END
> <Name>
12-crown-4

$$$$

SketchEl molfile

 13 13  0  0  0  0  0  0  0  0999 V2000
   -9.0085    1.2181    0.0000 O   0  0  0  0  0  0  0  0  0  0	0  0
   -8.4085    2.6671    0.0000 C   0  0  0  0  0  0  0  0  0  0	0  0
   -6.9085    2.6671    0.0000 C   0  0  0  0  0  0  0  0  0  0	0  0
   -6.3085    1.2181    0.0000 O   0  0  0  0  0  0  0  0  0  0	0  0
   -4.8595    0.6181    0.0000 C   0  0  0  0  0  0  0  0  0  0	0  0
   -4.8595   -0.8819    0.0000 C   0  0  0  0  0  0  0  0  0  0	0  0
   -6.3085   -1.4819    0.0000 O   0  0  0  0  0  0  0  0  0  0	0  0
   -9.0085   -1.4819    0.0000 O   0  0  0  0  0  0  0  0  0  0	0  0
  -10.4575   -0.8819    0.0000 C   0  0  0  0  0  0  0  0  0  0	0  0
  -10.4575    0.6181    0.0000 C   0  0  0  0  0  0  0  0  0  0	0  0
   -9.0085   -2.9819    0.0000 C   0  0  0  0  0  0  0  0  0  0	0  0
   -6.3085   -2.9819    0.0000 C   0  0  0  0  0  0  0  0  0  0	0  0
   -7.7095   -3.7319    0.0000 C   0  0  0  0  0  0  0  0  0  0	0  0
  1  2  1  0  0  0  0
  2  3  1  0  0  0  0
  3  4  1  0  0  0  0
  4  5  1  0  0  0  0
  5  6  1  0  0  0  0
  6  7  1  0  0  0  0
  8  9  1  0  0  0  0
  9 10  1  0  0  0  0
 10  1  1  0  0  0  0
  8 11  1  0  0  0  0
  7 12  1  0  0  0  0
 11 13  1  0  0  0  0
 13 12  1  0  0  0  0
M  END
> <Name>
13-crown-4

$$$$

SketchEl molfile

 14 14  0  0  0  0  0  0  0  0999 V2000
    6.9101   -5.9857    0.0000 O   0  0  0  0  0  0  0  0  0  0	0  0
    7.5101   -4.5367    0.0000 C   0  0  0  0  0  0  0  0  0  0	0  0
    9.0101   -4.5367    0.0000 C   0  0  0  0  0  0  0  0  0  0	0  0
    9.6101   -5.9857    0.0000 O   0  0  0  0  0  0  0  0  0  0	0  0
    9.6101   -8.6857    0.0000 O   0  0  0  0  0  0  0  0  0  0	0  0
    9.0101  -10.1347    0.0000 C   0  0  0  0  0  0  0  0  0  0	0  0
    7.5101  -10.1347    0.0000 C   0  0  0  0  0  0  0  0  0  0	0  0
    6.9101   -8.6857    0.0000 O   0  0  0  0  0  0  0  0  0  0	0  0
    5.4101   -5.9857    0.0000 C   0  0  0  0  0  0  0  0  0  0	0  0
    5.4101   -8.6857    0.0000 C   0  0  0  0  0  0  0  0  0  0	0  0
   11.1101   -8.6857    0.0000 C   0  0  0  0  0  0  0  0  0  0	0  0
   11.1101   -5.9857    0.0000 C   0  0  0  0  0  0  0  0  0  0	0  0
   11.8601   -7.3867    0.0000 C   0  0  0  0  0  0  0  0  0  0	0  0
    4.6601   -7.2847    0.0000 C   0  0  0  0  0  0  0  0  0  0	0  0
  1  2  1  0  0  0  0
  2  3  1  0  0  0  0
  3  4  1  0  0  0  0
  5  6  1  0  0  0  0
  6  7  1  0  0  0  0
  7  8  1  0  0  0  0
  1  9  1  0  0  0  0
  8 10  1  0  0  0  0
  5 11  1  0  0  0  0
  4 12  1  0  0  0  0
 11 13  1  0  0  0  0
 13 12  1  0  0  0  0
  9 14  1  0  0  0  0
 14 10  1  0  0  0  0
M  END
> <Name>
14-crown-4

$$$$

SketchEl molfile

 15 15  0  0  0  0  0  0  0  0999 V2000
   22.1615   -1.5864    0.0000 C   0  0  0  0  0  0  0  0  0  0	0  0
   23.3877   -0.7311    0.0000 C   0  0  0  0  0  0  0  0  0  0	0  0
   20.9592   -0.7218    0.0000 O   0  0  0  0  0  0  0  0  0  0	0  0
   22.9828    0.6878    0.0000 O   0  0  0  0  0  0  0  0  0  0	0  0
   19.7379   -1.5763    0.0000 C   0  0  0  0  0  0  0  0  0  0	0  0
   24.1796    1.5700    0.0000 C   0  0  0  0  0  0  0  0  0  0	0  0
   18.5357   -0.7167    0.0000 C   0  0  0  0  0  0  0  0  0  0	0  0
   23.7246    3.0381    0.0000 C   0  0  0  0  0  0  0  0  0  0	0  0
   18.9534    0.7033    0.0000 O   0  0  0  0  0  0  0  0  0  0	0  0
   22.2021    3.0764    0.0000 O   0  0  0  0  0  0  0  0  0  0	0  0
   17.7398    1.6155    0.0000 C   0  0  0  0  0  0  0  0  0  0	0  0
   21.7384    4.5021    0.0000 C   0  0  0  0  0  0  0  0  0  0	0  0
   18.2148    3.0479    0.0000 C   0  0  0  0  0  0  0  0  0  0	0  0
   20.2213    4.5021    0.0000 C   0  0  0  0  0  0  0  0  0  0	0  0
   19.7018    3.0711    0.0000 O   0  0  0  0  0  0  0  0  0  0	0  0
  1  2  1  0  0  0  0
  1  3  1  0  0  0  0
  2  4  1  0  0  0  0
  3  5  1  0  0  0  0
  4  6  1  0  0  0  0
  5  7  1  0  0  0  0
  6  8  1  0  0  0  0
  7  9  1  0  0  0  0
  8 10  1  0  0  0  0
  9 11  1  0  0  0  0
 10 12  1  0  0  0  0
 11 13  1  0  0  0  0
 12 14  1  0  0  0  0
 13 15  1  0  0  0  0
 14 15  1  0  0  0  0
M  END
> <Name>
15-crown-5

$$$$

SketchEl molfile

 16 16  0  0  0  0  0  0  0  0999 V2000
   -3.2703   -7.3624    0.0000 C   0  0  0  0  0  0  0  0  0  0	0  0
   -4.4642   -6.4905    0.0000 C   0  0  0  0  0  0  0  0  0  0	0  0
   -3.7283   -8.7862    0.0000 O   0  0  0  0  0  0  0  0  0  0	0  0
   -5.6803   -7.3450    0.0000 O   0  0  0  0  0  0  0  0  0  0	0  0
   -2.5315   -9.6420    0.0000 C   0  0  0  0  0  0  0  0  0  0	0  0
   -6.8842   -6.4872    0.0000 C   0  0  0  0  0  0  0  0  0  0	0  0
   -2.8996  -11.0971    0.0000 C   0  0  0  0  0  0  0  0  0  0	0  0
   -8.0816   -7.3361    0.0000 C   0  0  0  0  0  0  0  0  0  0	0  0
   -4.4208  -11.4135    0.0000 O   0  0  0  0  0  0  0  0  0  0	0  0
   -7.6748   -8.7819    0.0000 O   0  0  0  0  0  0  0  0  0  0	0  0
   -4.4492  -12.9087    0.0000 C   0  0  0  0  0  0  0  0  0  0	0  0
   -8.9100   -9.5864    0.0000 C   0  0  0  0  0  0  0  0  0  0	0  0
   -5.8087  -13.6602    0.0000 C   0  0  0  0  0  0  0  0  0  0	0  0
   -8.6136  -11.0608    0.0000 C   0  0  0  0  0  0  0  0  0  0	0  0
   -7.1438  -12.8902    0.0000 C   0  0  0  0  0  0  0  0  0  0	0  0
   -7.1341  -11.4135    0.0000 O   0  0  0  0  0  0  0  0  0  0	0  0
  1  2  1  0  0  0  0
  1  3  1  0  0  0  0
  2  4  1  0  0  0  0
  3  5  1  0  0  0  0
  4  6  1  0  0  0  0
  5  7  1  0  0  0  0
  6  8  1  0  0  0  0
  7  9  1  0  0  0  0
  8 10  1  0  0  0  0
  9 11  1  0  0  0  0
 10 12  1  0  0  0  0
 11 13  1  0  0  0  0
 12 14  1  0  0  0  0
 13 15  1  0  0  0  0
 14 16  1  0  0  0  0
 15 16  1  0  0  0  0
M  END
> <Name>
16-crown-5

$$$$

SketchEl molfile

 17 17  0  0  0  0  0  0  0  0999 V2000
   11.3913   -8.5218    0.0000 C   0  0  0  0  0  0  0  0  0  0	0  0
    9.9653   -8.8821    0.0000 O   0  0  0  0  0  0  0  0  0  0	0  0
    8.6597  -11.0126    0.0000 C   0  0  0  0  0  0  0  0  0  0	0  0
    7.4967  -10.0548    0.0000 O   0  0  0  0  0  0  0  0  0  0	0  0
    6.3270  -10.9800    0.0000 C   0  0  0  0  0  0  0  0  0  0	0  0
    5.0002  -10.3582    0.0000 C   0  0  0  0  0  0  0  0  0  0	0  0
    4.9982   -8.8783    0.0000 O   0  0  0  0  0  0  0  0  0  0	0  0
    3.5605   -8.5538    0.0000 C   0  0  0  0  0  0  0  0  0  0	0  0
    3.2430   -7.1220    0.0000 C   0  0  0  0  0  0  0  0  0  0	0  0
    4.4248   -6.1867    0.0000 C   0  0  0  0  0  0  0  0  0  0	0  0
    5.8590   -6.7660    0.0000 O   0  0  0  0  0  0  0  0  0  0	0  0
    6.6561   -5.4870    0.0000 C   0  0  0  0  0  0  0  0  0  0	0  0
    8.2017   -5.4870    0.0000 C   0  0  0  0  0  0  0  0  0  0	0  0
    9.0164   -6.7596    0.0000 O   0  0  0  0  0  0  0  0  0  0	0  0
   10.4452   -6.1465    0.0000 C   0  0  0  0  0  0  0  0  0  0	0  0
   11.6565   -7.0603    0.0000 C   0  0  0  0  0  0  0  0  0  0	0  0
    9.9960  -10.3691    0.0000 C   0  0  0  0  0  0  0  0  0  0	0  0
  5  6  1  0  0  0  0
  7  8  1  0  0  0  0
  8  9  1  0  0  0  0
  9 10  1  0  0  0  0
  6  7  1  0  0  0  0
 11 12  1  0  0  0  0
 12 13  1  0  0  0  0
 13 14  1  0  0  0  0
 10 11  1  0  0  0  0
 15 16  1  0  0  0  0
 14 15  1  0  0  0  0
 16  1  1  0  0  0  0
  2 17  1  0  0  0  0
 17  3  1  0  0  0  0
  1  2  1  0  0  0  0
  3  4  1  0  0  0  0
  4  5  1  0  0  0  0
M  END
> <Name>
17-crown-5

$$$$

SketchEl molfile

 18 18  0  0  0  0  0  0  0  0999 V2000
   25.7638   -7.1614    0.0000 C   0  0  0  0  0  0  0  0  0  0	0  0
   25.0080   -8.4698    0.0000 C   0  0  0  0  0  0  0  0  0  0	0  0
   23.5267   -8.2690    0.0000 O   0  0  0  0  0  0  0  0  0  0	0  0
   22.8858   -9.6176    0.0000 C   0  0  0  0  0  0  0  0  0  0	0  0
   21.3709   -9.5699    0.0000 C   0  0  0  0  0  0  0  0  0  0	0  0
   20.7705   -8.1782    0.0000 O   0  0  0  0  0  0  0  0  0  0	0  0
   19.2614   -8.3591    0.0000 C   0  0  0  0  0  0  0  0  0  0	0  0
   18.4799   -7.0636    0.0000 C   0  0  0  0  0  0  0  0  0  0	0  0
   19.3514   -5.8621    0.0000 O   0  0  0  0  0  0  0  0  0  0	0  0
   18.4463   -4.6854    0.0000 C   0  0  0  0  0  0  0  0  0  0	0  0
   19.2046   -3.3933    0.0000 C   0  0  0  0  0  0  0  0  0  0	0  0
   20.6839   -3.5899    0.0000 O   0  0  0  0  0  0  0  0  0  0	0  0
   21.3018   -2.2555    0.0000 C   0  0  0  0  0  0  0  0  0  0	0  0
   22.7925   -2.2628    0.0000 C   0  0  0  0  0  0  0  0  0  0	0  0
   23.3883   -3.6550    0.0000 O   0  0  0  0  0  0  0  0  0  0	0  0
   24.8877   -3.4674    0.0000 C   0  0  0  0  0  0  0  0  0  0	0  0
   25.6817   -4.7676    0.0000 C   0  0  0  0  0  0  0  0  0  0	0  0
   24.8469   -5.9802    0.0000 O   0  0  0  0  0  0  0  0  0  0	0  0
  1  2  1  0  0  0  0
  2  3  1  0  0  0  0
  4  5  1  0  0  0  0
  5  6  1  0  0  0  0
  6  7  1  0  0  0  0
  3  4  1  0  0  0  0
  8  9  1  0  0  0  0
  9 10  1  0  0  0  0
 10 11  1  0  0  0  0
  7  8  1  0  0  0  0
 12 13  1  0  0  0  0
 13 14  1  0  0  0  0
 14 15  1  0  0  0  0
 11 12  1  0  0  0  0
 16 17  1  0  0  0  0
 17 18  1  0  0  0  0
 15 16  1  0  0  0  0
  1 18  1  0  0  0  0
M  END
> <Name>
18-crown-6

$$$$

SketchEl molfile

 20 20  0  0  0  0  0  0  0  0999 V2000
   -3.4089  -21.0677    0.0000 C   0  0  0  0  0  0  0  0  0  0	0  0
   -4.1767  -22.3338    0.0000 C   0  0  0  0  0  0  0  0  0  0	0  0
   -4.1760  -19.7823    0.0000 C   0  0  0  0  0  0  0  0  0  0	0  0
   -5.6753  -22.3687    0.0000 O   0  0  0  0  0  0  0  0  0  0	0  0
   -5.6837  -19.8385    0.0000 O   0  0  0  0  0  0  0  0  0  0	0  0
   -5.9548  -23.7442    0.0000 C   0  0  0  0  0  0  0  0  0  0	0  0
   -5.9813  -18.3858    0.0000 C   0  0  0  0  0  0  0  0  0  0	0  0
   -7.3810  -24.2230    0.0000 C   0  0  0  0  0  0  0  0  0  0	0  0
   -7.4086  -17.9180    0.0000 C   0  0  0  0  0  0  0  0  0  0	0  0
   -8.5195  -23.2256    0.0000 O   0  0  0  0  0  0  0  0  0  0	0  0
   -8.5335  -18.9110    0.0000 O   0  0  0  0  0  0  0  0  0  0	0  0
   -9.6750  -17.9220    0.0000 C   0  0  0  0  0  0  0  0  0  0	0  0
  -11.0728  -23.7403    0.0000 C   0  0  0  0  0  0  0  0  0  0	0  0
  -11.1043  -18.4009    0.0000 C   0  0  0  0  0  0  0  0  0  0	0  0
  -11.3732  -22.3272    0.0000 O   0  0  0  0  0  0  0  0  0  0	0  0
  -11.3858  -19.8551    0.0000 O   0  0  0  0  0  0  0  0  0  0	0  0
  -12.8889  -22.3529    0.0000 C   0  0  0  0  0  0  0  0  0  0	0  0
  -12.9024  -19.8027    0.0000 C   0  0  0  0  0  0  0  0  0  0	0  0
  -13.6729  -21.0850    0.0000 C   0  0  0  0  0  0  0  0  0  0	0  0
   -9.6554  -24.2077    0.0000 C   0  0  0  0  0  0  0  0  0  0	0  0
  1  2  1  0  0  0  0
  2  4  1  0  0  0  0
  3  5  1  0  0  0  0
  4  6  1  0  0  0  0
  5  7  1  0  0  0  0
  6  8  1  0  0  0  0
  7  9  1  0  0  0  0
  8 10  1  0  0  0  0
  9 11  1  0  0  0  0
 11 12  1  0  0  0  0
 13 15  1  0  0  0  0
 14 16  1  0  0  0  0
 15 17  1  0  0  0  0
 16 18  1  0  0  0  0
 17 19  1  0  0  0  0
 18 19  1  0  0  0  0
 12 14  1  0  0  0  0
 13 20  1  0  0  0  0
 10 20  1  0  0  0  0
  3  1  1  0  0  0  0
M  END
> <Name>
20-crown-6

$$$$

SketchEl molfile

 21 21  0  0  0  0  0  0  0  0999 V2000
    5.3181  -17.4804    0.0000 C   0  0  0  0  0  0  0  0  0  0	0  0
    3.8183  -17.4647    0.0000 C   0  0  0  0  0  0  0  0  0  0	0  0
    3.1475  -18.8055    0.0000 O   0  0  0  0  0  0  0  0  0  0	0  0
    1.6753  -18.4404    0.0000 C   0  0  0  0  0  0  0  0  0  0	0  0
    0.7284  -19.5857    0.0000 C   0  0  0  0  0  0  0  0  0  0	0  0
    1.3610  -20.9456    0.0000 O   0  0  0  0  0  0  0  0  0  0	0  0
    0.1741  -21.8748    0.0000 C   0  0  0  0  0  0  0  0  0  0	0  0
    0.5101  -23.3287    0.0000 C   0  0  0  0  0  0  0  0  0  0	0  0
    1.9785  -23.6452    0.0000 O   0  0  0  0  0  0  0  0  0  0	0  0
    1.9855  -25.1429    0.0000 C   0  0  0  0  0  0  0  0  0  0	0  0
    3.3325  -25.7906    0.0000 C   0  0  0  0  0  0  0  0  0  0	0  0
    4.5146  -24.8501    0.0000 O   0  0  0  0  0  0  0  0  0  0	0  0
    5.6870  -25.8137    0.0000 C   0  0  0  0  0  0  0  0  0  0	0  0
    7.0359  -25.1826    0.0000 C   0  0  0  0  0  0  0  0  0  0	0  0
    8.3693  -19.6515    0.0000 C   0  0  0  0  0  0  0  0  0  0	0  0
    7.4283  -18.4879    0.0000 C   0  0  0  0  0  0  0  0  0  0	0  0
    5.9620  -18.8325    0.0000 O   0  0  0  0  0  0  0  0  0  0	0  0
    7.0819  -23.6850    0.0000 O   0  0  0  0  0  0  0  0  0  0	0  0
    7.7239  -20.9997    0.0000 O   0  0  0  0  0  0  0  0  0  0	0  0
    8.5502  -23.3847    0.0000 C   0  0  0  0  0  0  0  0  0  0	0  0
    8.9031  -21.9421    0.0000 C   0  0  0  0  0  0  0  0  0  0	0  0
  1  2  1  0  0  0  0
  2  3  1  0  0  0  0
  4  5  1  0  0  0  0
  5  6  1  0  0  0  0
  6  7  1  0  0  0  0
  3  4  1  0  0  0  0
  8  9  1  0  0  0  0
  9 10  1  0  0  0  0
 10 11  1  0  0  0  0
  7  8  1  0  0  0  0
 12 13  1  0  0  0  0
 13 14  1  0  0  0  0
 11 12  1  0  0  0  0
 15 16  1  0  0  0  0
 16 17  1  0  0  0  0
  1 17  1  0  0  0  0
 14 18  1  0  0  0  0
 19 15  1  0  0  0  0
 18 20  1  0  0  0  0
 19 21  1  0  0  0  0
 20 21  1  0  0  0  0
M  END
> <Name>
21-crown-7

$$$$

SketchEl molfile

 24 24  0  0  0  0  0  0  0  0999 V2000
   20.7446  -27.4663    0.0000 C   0  0  0  0  0  0  0  0  0  0	0  0
   21.4914  -26.1584    0.0000 O   0  0  0  0  0  0  0  0  0  0	0  0
   19.2274  -27.4663    0.0000 C   0  0  0  0  0  0  0  0  0  0	0  0
   22.9335  -26.6476    0.0000 C   0  0  0  0  0  0  0  0  0  0	0  0
   18.5013  -26.1469    0.0000 O   0  0  0  0  0  0  0  0  0  0	0  0
   24.0269  -25.6099    0.0000 C   0  0  0  0  0  0  0  0  0  0	0  0
   17.0704  -26.6026    0.0000 C   0  0  0  0  0  0  0  0  0  0	0  0
   23.6289  -24.1676    0.0000 O   0  0  0  0  0  0  0  0  0  0	0  0
   15.9870  -25.5356    0.0000 C   0  0  0  0  0  0  0  0  0  0	0  0
   24.9576  -23.4669    0.0000 C   0  0  0  0  0  0  0  0  0  0	0  0
   16.4266  -24.0844    0.0000 O   0  0  0  0  0  0  0  0  0  0	0  0
   24.9616  -21.9609    0.0000 C   0  0  0  0  0  0  0  0  0  0	0  0
   15.1053  -23.3507    0.0000 C   0  0  0  0  0  0  0  0  0  0	0  0
   23.6462  -21.2624    0.0000 O   0  0  0  0  0  0  0  0  0  0	0  0
   15.1453  -21.8561    0.0000 C   0  0  0  0  0  0  0  0  0  0	0  0
   24.0717  -19.8181    0.0000 C   0  0  0  0  0  0  0  0  0  0	0  0
   16.4802  -21.1978    0.0000 O   0  0  0  0  0  0  0  0  0  0	0  0
   22.9846  -18.8108    0.0000 C   0  0  0  0  0  0  0  0  0  0	0  0
   16.0898  -19.7657    0.0000 C   0  0  0  0  0  0  0  0  0  0	0  0
   21.5453  -19.2991    0.0000 O   0  0  0  0  0  0  0  0  0  0	0  0
   17.1862  -18.7823    0.0000 C   0  0  0  0  0  0  0  0  0  0	0  0
   20.8284  -18.0103    0.0000 C   0  0  0  0  0  0  0  0  0  0	0  0
   18.5947  -19.2887    0.0000 O   0  0  0  0  0  0  0  0  0  0	0  0
   19.3270  -18.0074    0.0000 C   0  0  0  0  0  0  0  0  0  0	0  0
  1  2  1  0  0  0  0
  1  3  1  0  0  0  0
  2  4  1  0  0  0  0
  3  5  1  0  0  0  0
  4  6  1  0  0  0  0
  5  7  1  0  0  0  0
  6  8  1  0  0  0  0
  7  9  1  0  0  0  0
  8 10  1  0  0  0  0
  9 11  1  0  0  0  0
 10 12  1  0  0  0  0
 11 13  1  0  0  0  0
 12 14  1  0  0  0  0
 13 15  1  0  0  0  0
 14 16  1  0  0  0  0
 15 17  1  0  0  0  0
 16 18  1  0  0  0  0
 17 19  1  0  0  0  0
 18 20  1  0  0  0  0
 19 21  1  0  0  0  0
 20 22  1  0  0  0  0
 21 23  1  0  0  0  0
 22 24  1  0  0  0  0
 23 24  1  0  0  0  0
M  END
> <Name>
24-crown-8

$$$$
