# Supplementary material for: Basic primitives for molecular diagram sketching
Source: J Cheminform. 2010 Oct 5;2:8. doi: 10.1186/1758-2946-2-8 (PMC2958898; doi:10.1186/1758-2946-2-8)
Supplement: Additional file 2 — Suggested default template fragments (SD files). A collection of MDL SD files, one per group, containing machine-readable data for each of the template fragments. [file 1758-2946-2-8-S2.ZIP › funcgrp.sdf]

SketchEl molfile

  4  3  0  0  0  0  0  0  0  0999 V2000
   -6.6000    4.4000    0.0000 N   0  1  0  0  0  0  0  0  0  0	0  0
   -5.8500    5.6990    0.0000 O   0  0  0  0  0  0  0  0  0  0	0  0
   -5.8500    3.1010    0.0000 O   0  5  0  0  0  0  0  0  0  0	0  0
   -8.1000    4.4000    0.0000 X   0  0  0  0  0  0  0  0  0  0	0  0
  1  2  2  0  0  0  0
  1  3  1  0  0  0  0
  1  4  1  0  0  0  0
M  CHG  2   1   1   3  -1
M  END
> <Name>
nitro

$$$$

SketchEl molfile

  4  3  0  0  0  0  0  0  0  0999 V2000
   -7.8000    3.2500    0.0000 C   0  0  0  0  0  0  0  0  0  0	0  0
   -7.0500    4.5490    0.0000 O   0  0  0  0  0  0  0  0  0  0	0  0
   -7.0500    1.9510    0.0000 O   0  0  0  0  0  0  0  0  0  0	0  0
   -9.3000    3.2500    0.0000 X   0  0  0  0  0  0  0  0  0  0	0  0
  1  2  2  0  0  0  0
  1  3  1  0  0  0  0
  1  4  1  0  0  0  0
M  END
> <Name>
carboxyl

$$$$

SketchEl molfile

  4  3  0  0  0  0  0  0  0  0999 V2000
   -7.8000    3.2500    0.0000 C   0  0  0  0  0  0  0  0  0  0	0  0
   -7.0500    4.5490    0.0000 O   0  0  0  0  0  0  0  0  0  0	0  0
   -7.0500    1.9510    0.0000 N   0  0  0  0  0  0  0  0  0  0	0  0
   -9.3000    3.2500    0.0000 X   0  0  0  0  0  0  0  0  0  0	0  0
  1  2  2  0  0  0  0
  1  3  1  0  0  0  0
  1  4  1  0  0  0  0
M  END
> <Name>
amide

$$$$

SketchEl molfile

  4  3  0  0  0  0  0  0  0  0999 V2000
   -7.8000    3.2500    0.0000 C   0  0  0  0  0  0  0  0  0  0	0  0
   -7.0500    4.5490    0.0000 O   0  0  0  0  0  0  0  0  0  0	0  0
   -7.0500    1.9510    0.0000 C   0  0  0  0  0  0  0  0  0  0	0  0
   -9.3000    3.2500    0.0000 X   0  0  0  0  0  0  0  0  0  0	0  0
  1  2  2  0  0  0  0
  1  3  1  0  0  0  0
  1  4  1  0  0  0  0
M  END
> <Name>
acetyl

$$$$

SketchEl molfile

  3  2  0  0  0  0  0  0  0  0999 V2000
   -5.9500    5.0500    0.0000 X   0  0  0  0  0  0  0  0  0  0	0  0
   -4.4500    5.0500    0.0000 C   0  0  0  0  0  0  0  0  0  0	0  0
   -2.9500    5.0500    0.0000 N   0  0  0  0  0  0  0  0  0  0	0  0
  1  2  1  0  0  0  0
  2  3  3  0  0  0  0
M  END
> <Name>
cyano

$$$$

SketchEl molfile

  5  4  0  0  0  0  0  0  0  0999 V2000
    0.0000    0.0000    0.0000 C   0  0  0  0  0  0  0  0  0  0	0  0
    0.0000    1.5000    0.0000 F   0  0  0  0  0  0  0  0  0  0	0  0
   -0.0000   -1.5000    0.0000 F   0  0  0  0  0  0  0  0  0  0	0  0
    1.5000   -0.0000    0.0000 F   0  0  0  0  0  0  0  0  0  0	0  0
   -1.5000    0.0000    0.0000 X   0  0  0  0  0  0  0  0  0  0	0  0
  1  2  1  0  0  0  0
  1  3  1  0  0  0  0
  1  4  1  0  0  0  0
  1  5  1  0  0  0  0
M  END
> <Name>
trifluoromethyl

$$$$

SketchEl molfile

  6  5  0  0  0  0  0  0  0  0999 V2000
    0.0000    0.0000    0.0000 O   0  0  0  0  0  0  0  0  0  0	0  0
    1.5000    0.0000    0.0000 C   0  0  0  0  0  0  0  0  0  0	0  0
    3.0000    0.0000    0.0000 F   0  0  0  0  0  0  0  0  0  0	0  0
    1.5000   -1.5000    0.0000 F   0  0  0  0  0  0  0  0  0  0	0  0
    1.5000    1.5000    0.0000 F   0  0  0  0  0  0  0  0  0  0	0  0
   -0.7500    1.2990    0.0000 X   0  0  0  0  0  0  0  0  0  0	0  0
  1  2  1  0  0  0  0
  2  3  1  0  0  0  0
  2  4  1  0  0  0  0
  2  5  1  0  0  0  0
  1  6  1  0  0  0  0
M  END
> <Name>
trifluoromethoxy

$$$$

SketchEl molfile

  5  4  0  0  0  0  0  0  0  0999 V2000
   -1.2500    0.8500    0.0000 P   0  0  0  0  0  0  0  0  0  0	0  0
   -1.2500    2.3500    0.0000 O   0  0  0  0  0  0  0  0  0  0	0  0
   -1.2500   -0.6500    0.0000 O   0  0  0  0  0  0  0  0  0  0	0  0
    0.2500    0.8500    0.0000 O   0  0  0  0  0  0  0  0  0  0	0  0
   -2.7500    0.8500    0.0000 X   0  0  0  0  0  0  0  0  0  0	0  0
  1  2  2  0  0  0  0
  1  3  1  0  0  0  0
  1  4  1  0  0  0  0
  1  5  1  0  0  0  0
M  END
> <Name>
phosphoric

$$$$

SketchEl molfile

  6  5  0  0  0  0  0  0  0  0999 V2000
   -2.7500    0.8500    0.0000 O   0  0  0  0  0  0  0  0  0  0	0  0
   -1.2500    0.8500    0.0000 P   0  0  0  0  0  0  0  0  0  0	0  0
   -1.2500    2.3500    0.0000 O   0  0  0  0  0  0  0  0  0  0	0  0
   -1.2500   -0.6500    0.0000 O   0  0  0  0  0  0  0  0  0  0	0  0
    0.2500    0.8500    0.0000 O   0  0  0  0  0  0  0  0  0  0	0  0
   -3.5000    2.1490    0.0000 X   0  0  0  0  0  0  0  0  0  0	0  0
  2  3  2  0  0  0  0
  2  4  1  0  0  0  0
  2  5  1  0  0  0  0
  2  1  1  0  0  0  0
  1  6  1  0  0  0  0
M  END
> <Name>
phosphoric

$$$$

SketchEl molfile

  4  3  0  0  0  0  0  0  0  0999 V2000
   -1.2500    0.8500    0.0000 S   0  0  0  0  0  0  0  0  0  0	0  0
   -1.2500    2.3500    0.0000 O   0  0  0  0  0  0  0  0  0  0	0  0
   -1.2500   -0.6500    0.0000 O   0  0  0  0  0  0  0  0  0  0	0  0
   -2.7500    0.8500    0.0000 X   0  0  0  0  0  0  0  0  0  0	0  0
  1  2  2  0  0  0  0
  1  3  2  0  0  0  0
  1  4  1  0  0  0  0
M  END
> <Name>
sulphonyl

$$$$

SketchEl molfile

  5  4  0  0  0  0  0  0  0  0999 V2000
   -1.2500    0.8500    0.0000 S   0  0  0  0  0  0  0  0  0  0	0  0
   -1.2500    2.3500    0.0000 O   0  0  0  0  0  0  0  0  0  0	0  0
   -1.2500   -0.6500    0.0000 O   0  0  0  0  0  0  0  0  0  0	0  0
    0.2500    0.8500    0.0000 O   0  0  0  0  0  0  0  0  0  0	0  0
   -2.7500    0.8500    0.0000 X   0  0  0  0  0  0  0  0  0  0	0  0
  1  2  2  0  0  0  0
  1  3  2  0  0  0  0
  1  4  1  0  0  0  0
  1  5  1  0  0  0  0
M  END
> <Name>
sulphonic

$$$$

SketchEl molfile

  6  5  0  0  0  0  0  0  0  0999 V2000
   -2.7500    0.8500    0.0000 O   0  0  0  0  0  0  0  0  0  0	0  0
   -1.2500    0.8500    0.0000 S   0  0  0  0  0  0  0  0  0  0	0  0
   -1.2500    2.3500    0.0000 O   0  0  0  0  0  0  0  0  0  0	0  0
   -1.2500   -0.6500    0.0000 O   0  0  0  0  0  0  0  0  0  0	0  0
    0.2500    0.8500    0.0000 O   0  0  0  0  0  0  0  0  0  0	0  0
   -3.5000    2.1490    0.0000 X   0  0  0  0  0  0  0  0  0  0	0  0
  2  3  2  0  0  0  0
  2  4  2  0  0  0  0
  2  5  1  0  0  0  0
  2  1  1  0  0  0  0
  1  6  1  0  0  0  0
M  END
> <Name>
sulphonic

$$$$
