# Supplementary material for: Basic primitives for molecular diagram sketching
Source: J Cheminform. 2010 Oct 5;2:8. doi: 10.1186/1758-2946-2-8 (PMC2958898; doi:10.1186/1758-2946-2-8)
Supplement: Additional file 2 — Suggested default template fragments (SD files). A collection of MDL SD files, one per group, containing machine-readable data for each of the template fragments. [file 1758-2946-2-8-S2.ZIP › largerings.sdf]

SketchEl molfile

  9  9  0  0  0  0  0  0  0  0999 V2000
    2.0428  -18.6516    0.0000 C   0  0  0  0  0  0  0  0  0  0	0  0
    1.7880  -17.1633    0.0000 C   0  0  0  0  0  0  0  0  0  0	0  0
    2.5387  -15.8790    0.0000 C   0  0  0  0  0  0  0  0  0  0	0  0
    3.1939  -19.6177    0.0000 C   0  0  0  0  0  0  0  0  0  0	0  0
    4.7060  -19.6177    0.0000 C   0  0  0  0  0  0  0  0  0  0	0  0
    5.8535  -18.6576    0.0000 C   0  0  0  0  0  0  0  0  0  0	0  0
    6.1088  -17.1863    0.0000 C   0  0  0  0  0  0  0  0  0  0	0  0
    3.9528  -15.3740    0.0000 C   0  0  0  0  0  0  0  0  0  0	0  0
    5.3645  -15.8923    0.0000 C   0  0  0  0  0  0  0  0  0  0	0  0
  1  2  1  0  0  0  0
  2  3  1  0  0  0  0
  1  4  1  0  0  0  0
  4  5  1  0  0  0  0
  5  6  1  0  0  0  0
  6  7  1  0  0  0  0
  8  3  1  0  0  0  0
  8  9  1  0  0  0  0
  9  7  1  0  0  0  0
M  END
> <Name>
cyclo-9

$$$$

SketchEl molfile

 10 10  0  0  0  0  0  0  0  0999 V2000
   -3.5491    5.1000    0.0000 C   0  0  0  0  0  0  0  0  0  0	0  0
   -4.8481    4.3500    0.0000 C   0  0  0  0  0  0  0  0  0  0	0  0
   -4.8481    2.8500    0.0000 C   0  0  0  0  0  0  0  0  0  0	0  0
   -3.5491    2.1000    0.0000 C   0  0  0  0  0  0  0  0  0  0	0  0
   -2.2500    2.8500    0.0000 C   0  0  0  0  0  0  0  0  0  0	0  0
   -2.2500    4.3500    0.0000 C   0  0  0  0  0  0  0  0  0  0	0  0
   -0.9509    2.1000    0.0000 C   0  0  0  0  0  0  0  0  0  0	0  0
    0.3481    2.8500    0.0000 C   0  0  0  0  0  0  0  0  0  0	0  0
    0.3481    4.3500    0.0000 C   0  0  0  0  0  0  0  0  0  0	0  0
   -0.9509    5.1000    0.0000 C   0  0  0  0  0  0  0  0  0  0	0  0
  2  3  1  0  0  0  0
  2  1  1  0  0  0  0
  3  4  1  0  0  0  0
  4  5  1  0  0  0  0
  6  1  1  0  0  0  0
  8  9  1  0  0  0  0
  8  7  1  0  0  0  0
  9 10  1  0  0  0  0
 10  6  1  0  0  0  0
  5  7  1  0  0  0  0
M  END
> <Name>
cyclo-10

$$$$

SketchEl molfile

 11 11  0  0  0  0  0  0  0  0999 V2000
   -7.7858    2.5448    0.0000 C   0  0  0  0  0  0  0  0  0  0	0  0
   -7.8013    1.1000    0.0000 C   0  0  0  0  0  0  0  0  0  0	0  0
   -6.4244    0.8579    0.0000 C   0  0  0  0  0  0  0  0  0  0	0  0
   -5.3288   -0.5811    0.0000 C   0  0  0  0  0  0  0  0  0  0	0  0
   -4.3565    0.8361    0.0000 C   0  0  0  0  0  0  0  0  0  0	0  0
   -2.9104    1.0882    0.0000 C   0  0  0  0  0  0  0  0  0  0	0  0
   -2.8964    2.5470    0.0000 C   0  0  0  0  0  0  0  0  0  0	0  0
   -4.2864    2.8806    0.0000 C   0  0  0  0  0  0  0  0  0  0	0  0
   -4.6033    4.2815    0.0000 C   0  0  0  0  0  0  0  0  0  0	0  0
   -6.0450    4.2766    0.0000 C   0  0  0  0  0  0  0  0  0  0	0  0
   -6.3710    2.8699    0.0000 C   0  0  0  0  0  0  0  0  0  0	0  0
  1  2  1  0  0  0  0
  2  3  1  0  0  0  0
  3  4  1  0  0  0  0
  5  6  1  0  0  0  0
  6  7  1  0  0  0  0
  7  8  1  0  0  0  0
  8  9  1  0  0  0  0
  9 10  1  0  0  0  0
 10 11  1  0  0  0  0
 11  1  1  0  0  0  0
  4  5  1  0  0  0  0
M  END
> <Name>
cyclo-11

$$$$

SketchEl molfile

 12 12  0  0  0  0  0  0  0  0999 V2000
    0.2503   -1.0236    0.0000 C   0  0  0  0  0  0  0  0  0  0	0  0
    1.7491   -1.0236    0.0000 C   0  0  0  0  0  0  0  0  0  0	0  0
    2.0788    0.4428    0.0000 C   0  0  0  0  0  0  0  0  0  0	0  0
    3.5325    0.7862    0.0000 C   0  0  0  0  0  0  0  0  0  0	0  0
    3.5274    2.2829    0.0000 C   0  0  0  0  0  0  0  0  0  0	0  0
    2.0508    2.6151    0.0000 C   0  0  0  0  0  0  0  0  0  0	0  0
    1.7054    4.0671    0.0000 C   0  0  0  0  0  0  0  0  0  0	0  0
    0.1996    4.0655    0.0000 C   0  0  0  0  0  0  0  0  0  0	0  0
   -0.1373    2.6137    0.0000 C   0  0  0  0  0  0  0  0  0  0	0  0
   -1.5850    2.2710    0.0000 C   0  0  0  0  0  0  0  0  0  0	0  0
   -1.5640    0.7758    0.0000 C   0  0  0  0  0  0  0  0  0  0	0  0
   -0.0938    0.4547    0.0000 C   0  0  0  0  0  0  0  0  0  0	0  0
  1  2  1  0  0  0  0
  2  3  1  0  0  0  0
  3  4  1  0  0  0  0
  4  5  1  0  0  0  0
  5  6  1  0  0  0  0
  6  7  1  0  0  0  0
  7  8  1  0  0  0  0
  8  9  1  0  0  0  0
  9 10  1  0  0  0  0
 10 11  1  0  0  0  0
 11 12  1  0  0  0  0
 12  1  1  0  0  0  0
M  END
> <Name>
cyclo-12

$$$$

SketchEl molfile

 13 13  0  0  0  0  0  0  0  0999 V2000
   -9.0085    1.2181    0.0000 C   0  0  0  0  0  0  0  0  0  0	0  0
   -8.4085    2.6671    0.0000 C   0  0  0  0  0  0  0  0  0  0	0  0
   -6.9085    2.6671    0.0000 C   0  0  0  0  0  0  0  0  0  0	0  0
   -6.3085    1.2181    0.0000 C   0  0  0  0  0  0  0  0  0  0	0  0
   -4.8595    0.6181    0.0000 C   0  0  0  0  0  0  0  0  0  0	0  0
   -4.8595   -0.8819    0.0000 C   0  0  0  0  0  0  0  0  0  0	0  0
   -6.3085   -1.4819    0.0000 C   0  0  0  0  0  0  0  0  0  0	0  0
   -9.0085   -1.4819    0.0000 C   0  0  0  0  0  0  0  0  0  0	0  0
  -10.4575   -0.8819    0.0000 C   0  0  0  0  0  0  0  0  0  0	0  0
  -10.4575    0.6181    0.0000 C   0  0  0  0  0  0  0  0  0  0	0  0
   -9.0085   -2.9819    0.0000 C   0  0  0  0  0  0  0  0  0  0	0  0
   -6.3085   -2.9819    0.0000 C   0  0  0  0  0  0  0  0  0  0	0  0
   -7.7095   -3.7319    0.0000 C   0  0  0  0  0  0  0  0  0  0	0  0
  1  2  1  0  0  0  0
  2  3  1  0  0  0  0
  3  4  1  0  0  0  0
  4  5  1  0  0  0  0
  5  6  1  0  0  0  0
  6  7  1  0  0  0  0
  8  9  1  0  0  0  0
  9 10  1  0  0  0  0
 10  1  1  0  0  0  0
  8 11  1  0  0  0  0
  7 12  1  0  0  0  0
 11 13  1  0  0  0  0
 13 12  1  0  0  0  0
M  END
> <Name>
cyclo-13

$$$$

SketchEl molfile

 14 14  0  0  0  0  0  0  0  0999 V2000
    6.9101   -5.9857    0.0000 C   0  0  0  0  0  0  0  0  0  0	0  0
    7.5101   -4.5367    0.0000 C   0  0  0  0  0  0  0  0  0  0	0  0
    9.0101   -4.5367    0.0000 C   0  0  0  0  0  0  0  0  0  0	0  0
    9.6101   -5.9857    0.0000 C   0  0  0  0  0  0  0  0  0  0	0  0
    9.6101   -8.6857    0.0000 C   0  0  0  0  0  0  0  0  0  0	0  0
    9.0101  -10.1347    0.0000 C   0  0  0  0  0  0  0  0  0  0	0  0
    7.5101  -10.1347    0.0000 C   0  0  0  0  0  0  0  0  0  0	0  0
    6.9101   -8.6857    0.0000 C   0  0  0  0  0  0  0  0  0  0	0  0
    5.4101   -5.9857    0.0000 C   0  0  0  0  0  0  0  0  0  0	0  0
    5.4101   -8.6857    0.0000 C   0  0  0  0  0  0  0  0  0  0	0  0
   11.1101   -8.6857    0.0000 C   0  0  0  0  0  0  0  0  0  0	0  0
   11.1101   -5.9857    0.0000 C   0  0  0  0  0  0  0  0  0  0	0  0
   11.8601   -7.3867    0.0000 C   0  0  0  0  0  0  0  0  0  0	0  0
    4.6601   -7.2847    0.0000 C   0  0  0  0  0  0  0  0  0  0	0  0
  1  2  1  0  0  0  0
  2  3  1  0  0  0  0
  3  4  1  0  0  0  0
  5  6  1  0  0  0  0
  6  7  1  0  0  0  0
  7  8  1  0  0  0  0
  1  9  1  0  0  0  0
  8 10  1  0  0  0  0
  5 11  1  0  0  0  0
  4 12  1  0  0  0  0
 11 13  1  0  0  0  0
 13 12  1  0  0  0  0
  9 14  1  0  0  0  0
 14 10  1  0  0  0  0
M  END
> <Name>
cyclo-14

$$$$

SketchEl molfile

 15 15  0  0  0  0  0  0  0  0999 V2000
   22.1615   -1.5864    0.0000 C   0  0  0  0  0  0  0  0  0  0	0  0
   23.3877   -0.7311    0.0000 C   0  0  0  0  0  0  0  0  0  0	0  0
   20.9592   -0.7218    0.0000 C   0  0  0  0  0  0  0  0  0  0	0  0
   22.9828    0.6878    0.0000 C   0  0  0  0  0  0  0  0  0  0	0  0
   19.7379   -1.5763    0.0000 C   0  0  0  0  0  0  0  0  0  0	0  0
   24.1796    1.5700    0.0000 C   0  0  0  0  0  0  0  0  0  0	0  0
   18.5357   -0.7167    0.0000 C   0  0  0  0  0  0  0  0  0  0	0  0
   23.7246    3.0381    0.0000 C   0  0  0  0  0  0  0  0  0  0	0  0
   18.9534    0.7033    0.0000 C   0  0  0  0  0  0  0  0  0  0	0  0
   22.2021    3.0764    0.0000 C   0  0  0  0  0  0  0  0  0  0	0  0
   17.7398    1.6155    0.0000 C   0  0  0  0  0  0  0  0  0  0	0  0
   21.7384    4.5021    0.0000 C   0  0  0  0  0  0  0  0  0  0	0  0
   18.2148    3.0479    0.0000 C   0  0  0  0  0  0  0  0  0  0	0  0
   20.2213    4.5021    0.0000 C   0  0  0  0  0  0  0  0  0  0	0  0
   19.7018    3.0711    0.0000 C   0  0  0  0  0  0  0  0  0  0	0  0
  1  2  1  0  0  0  0
  1  3  1  0  0  0  0
  2  4  1  0  0  0  0
  3  5  1  0  0  0  0
  4  6  1  0  0  0  0
  5  7  1  0  0  0  0
  6  8  1  0  0  0  0
  7  9  1  0  0  0  0
  8 10  1  0  0  0  0
  9 11  1  0  0  0  0
 10 12  1  0  0  0  0
 11 13  1  0  0  0  0
 12 14  1  0  0  0  0
 13 15  1  0  0  0  0
 14 15  1  0  0  0  0
M  END
> <Name>
cyclo-15

$$$$

SketchEl molfile

 16 16  0  0  0  0  0  0  0  0999 V2000
   -2.3295   -6.3508    0.0000 C   0  0  0  0  0  0  0  0  0  0	0  0
   -2.3295   -7.8765    0.0000 C   0  0  0  0  0  0  0  0  0  0	0  0
   -1.0175   -8.6353    0.0000 C   0  0  0  0  0  0  0  0  0  0	0  0
    0.3099   -7.8765    0.0000 C   0  0  0  0  0  0  0  0  0  0	0  0
    2.9416   -6.3508    0.0000 C   0  0  0  0  0  0  0  0  0  0	0  0
    2.9416   -7.8765    0.0000 C   0  0  0  0  0  0  0  0  0  0	0  0
    1.6218   -8.6353    0.0000 C   0  0  0  0  0  0  0  0  0  0	0  0
   -1.0150   -4.2041    0.0000 C   0  0  0  0  0  0  0  0  0  0	0  0
    0.2910   -3.4545    0.0000 C   0  0  0  0  0  0  0  0  0  0	0  0
    1.6173   -4.2041    0.0000 C   0  0  0  0  0  0  0  0  0  0	0  0
   -2.3088   -3.4429    0.0000 C   0  0  0  0  0  0  0  0  0  0	0  0
   -3.6056   -4.1961    0.0000 C   0  0  0  0  0  0  0  0  0  0	0  0
   -3.6212   -5.5973    0.0000 C   0  0  0  0  0  0  0  0  0  0	0  0
    2.9184   -3.4366    0.0000 C   0  0  0  0  0  0  0  0  0  0	0  0
    4.2222   -4.1763    0.0000 C   0  0  0  0  0  0  0  0  0  0	0  0
    4.2483   -5.5976    0.0000 C   0  0  0  0  0  0  0  0  0  0	0  0
  1  2  1  0  0  0  0
  2  3  1  0  0  0  0
  3  4  1  0  0  0  0
  5  6  1  0  0  0  0
  6  7  1  0  0  0  0
  7  4  1  0  0  0  0
  8  9  1  0  0  0  0
  9 10  1  0  0  0  0
 11 12  1  0  0  0  0
  8 11  1  0  0  0  0
  1 13  1  0  0  0  0
 12 13  1  0  0  0  0
 14 15  1  0  0  0  0
 10 14  1  0  0  0  0
  5 16  1  0  0  0  0
 15 16  1  0  0  0  0
M  END
> <Name>
cyclo-16

$$$$

SketchEl molfile

 18 18  0  0  0  0  0  0  0  0999 V2000
   14.0401   -6.5516    0.0000 C   0  0  0  0  0  0  0  0  0  0	0  0
   14.7839   -7.8398    0.0000 C   0  0  0  0  0  0  0  0  0  0	0  0
   13.8355   -9.0080    0.0000 C   0  0  0  0  0  0  0  0  0  0	0  0
   14.6732  -10.2249    0.0000 C   0  0  0  0  0  0  0  0  0  0	0  0
   13.8569  -11.4861    0.0000 C   0  0  0  0  0  0  0  0  0  0	0  0
   12.3571  -11.2554    0.0000 C   0  0  0  0  0  0  0  0  0  0	0  0
   11.7609  -12.6417    0.0000 C   0  0  0  0  0  0  0  0  0  0	0  0
   10.2552  -12.6811    0.0000 C   0  0  0  0  0  0  0  0  0  0	0  0
    9.6255  -11.3345    0.0000 C   0  0  0  0  0  0  0  0  0  0	0  0
    8.1419  -11.5631    0.0000 C   0  0  0  0  0  0  0  0  0  0	0  0
    7.3964  -10.2751    0.0000 C   0  0  0  0  0  0  0  0  0  0	0  0
    8.3448   -9.1199    0.0000 C   0  0  0  0  0  0  0  0  0  0	0  0
    7.5032   -7.8976    0.0000 C   0  0  0  0  0  0  0  0  0  0	0  0
    8.3106   -6.6466    0.0000 C   0  0  0  0  0  0  0  0  0  0	0  0
    9.8063   -6.8716    0.0000 C   0  0  0  0  0  0  0  0  0  0	0  0
   10.4049   -5.4658    0.0000 C   0  0  0  0  0  0  0  0  0  0	0  0
   11.9207   -5.4290    0.0000 C   0  0  0  0  0  0  0  0  0  0	0  0
   12.5403   -6.7723    0.0000 C   0  0  0  0  0  0  0  0  0  0	0  0
  1  2  1  0  0  0  0
  2  3  1  0  0  0  0
  4  5  1  0  0  0  0
  5  6  1  0  0  0  0
  6  7  1  0  0  0  0
  3  4  1  0  0  0  0
  8  9  1  0  0  0  0
  9 10  1  0  0  0  0
 10 11  1  0  0  0  0
  7  8  1  0  0  0  0
 12 13  1  0  0  0  0
 13 14  1  0  0  0  0
 14 15  1  0  0  0  0
 11 12  1  0  0  0  0
 16 17  1  0  0  0  0
 17 18  1  0  0  0  0
 15 16  1  0  0  0  0
  1 18  1  0  0  0  0
M  END
> <Name>
cyclo-18

$$$$

SketchEl molfile

 20 20  0  0  0  0  0  0  0  0999 V2000
   23.0039   -8.7037    0.0000 C   0  0  0  0  0  0  0  0  0  0	0  0
   21.6788   -9.4637    0.0000 C   0  0  0  0  0  0  0  0  0  0	0  0
   21.6617  -10.9743    0.0000 C   0  0  0  0  0  0  0  0  0  0	0  0
   22.9767  -11.7478    0.0000 C   0  0  0  0  0  0  0  0  0  0	0  0
   24.2738  -14.0464    0.0000 C   0  0  0  0  0  0  0  0  0  0	0  0
   22.9667  -13.2731    0.0000 C   0  0  0  0  0  0  0  0  0  0	0  0
   28.1300  -11.8325    0.0000 C   0  0  0  0  0  0  0  0  0  0	0  0
   28.1300  -13.3322    0.0000 C   0  0  0  0  0  0  0  0  0  0	0  0
   26.8927  -14.0616    0.0000 C   0  0  0  0  0  0  0  0  0  0	0  0
   28.1261   -8.8196    0.0000 C   0  0  0  0  0  0  0  0  0  0	0  0
   29.4195   -9.5784    0.0000 C   0  0  0  0  0  0  0  0  0  0	0  0
   29.4306  -11.0859    0.0000 C   0  0  0  0  0  0  0  0  0  0	0  0
   26.8898  -15.5611    0.0000 C   0  0  0  0  0  0  0  0  0  0	0  0
   25.5812  -16.3118    0.0000 C   0  0  0  0  0  0  0  0  0  0	0  0
   24.2488  -15.5459    0.0000 C   0  0  0  0  0  0  0  0  0  0	0  0
   25.5520   -7.2815    0.0000 C   0  0  0  0  0  0  0  0  0  0	0  0
   26.8533   -6.5619    0.0000 C   0  0  0  0  0  0  0  0  0  0	0  0
   28.1325   -7.3250    0.0000 C   0  0  0  0  0  0  0  0  0  0	0  0
   24.2475   -6.5288    0.0000 C   0  0  0  0  0  0  0  0  0  0	0  0
   22.9549   -7.2639    0.0000 C   0  0  0  0  0  0  0  0  0  0	0  0
  1  2  1  0  0  0  0
  2  3  1  0  0  0  0
  3  4  1  0  0  0  0
  5  6  1  0  0  0  0
  6  4  1  0  0  0  0
  7  8  1  0  0  0  0
  8  9  1  0  0  0  0
 10 11  1  0  0  0  0
  7 12  1  0  0  0  0
 11 12  1  0  0  0  0
 13 14  1  0  0  0  0
  9 13  1  0  0  0  0
  5 15  1  0  0  0  0
 15 14  1  0  0  0  0
 16 17  1  0  0  0  0
 10 18  1  0  0  0  0
 17 18  1  0  0  0  0
 19 20  1  0  0  0  0
 16 19  1  0  0  0  0
 20  1  1  0  0  0  0
M  END
> <Name>
cyclo-20

$$$$
