# Supplementary material for: Basic primitives for molecular diagram sketching
Source: J Cheminform. 2010 Oct 5;2:8. doi: 10.1186/1758-2946-2-8 (PMC2958898; doi:10.1186/1758-2946-2-8)
Supplement: Additional file 2 — Suggested default template fragments (SD files). A collection of MDL SD files, one per group, containing machine-readable data for each of the template fragments. [file 1758-2946-2-8-S2.ZIP › ligbident.sdf]

SketchEl molfile

 13 15  0  0  0  0  0  0  0  0999 V2000
    2.7915    1.5000    0.0000 C   0  0  0  0  0  0  0  0  0  0	0  0
    4.0905    0.7500    0.0000 C   0  0  0  0  0  0  0  0  0  0	0  0
    1.4925    0.7500    0.0000 C   0  0  0  0  0  0  0  0  0  0	0  0
    4.0905   -0.7500    0.0000 C   0  0  0  0  0  0  0  0  0  0	0  0
    2.7915   -1.5000    0.0000 C   0  0  0  0  0  0  0  0  0  0	0  0
    1.4925   -0.7500    0.0000 N   0  0  0  0  0  0  0  0  0  0	0  0
    2.7915   -3.0000    0.0000 C   0  0  0  0  0  0  0  0  0  0	0  0
    4.0905   -3.7500    0.0000 C   0  0  0  0  0  0  0  0  0  0	0  0
    1.4925   -3.7500    0.0000 N   0  0  0  0  0  0  0  0  0  0	0  0
    4.0905   -5.2500    0.0000 C   0  0  0  0  0  0  0  0  0  0	0  0
    2.7915   -6.0000    0.0000 C   0  0  0  0  0  0  0  0  0  0	0  0
    1.4925   -5.2500    0.0000 C   0  0  0  0  0  0  0  0  0  0	0  0
   -1.1000   -2.2500    0.0000 X   0  0  0  0  0  0  0  0  0  0	0  0
  1  2  1  0  0  0  0
  1  3  2  0  0  0  0
  2  4  2  0  0  0  0
  4  5  1  0  0  0  0
  5  6  2  0  0  0  0
  6  3  1  0  0  0  0
  5  7  1  0  0  0  0
  7  8  1  0  0  0  0
  7  9  2  0  0  0  0
  8 10  2  0  0  0  0
 10 11  1  0  0  0  0
 11 12  2  0  0  0  0
 12  9  1  0  0  0  0
 13  9  1  0  0  0  0
 13  6  1  0  0  0  0
M  END
> <Name>
bipyridine

$$$$

SketchEl molfile

 13 15  0  0  0  0  0  0  0  0999 V2000
    2.7915    1.5000    0.0000 C   0  0  0  0  0  0  0  0  0  0	0  0
    4.0905    0.7500    0.0000 C   0  0  0  0  0  0  0  0  0  0	0  0
    1.4925    0.7500    0.0000 C   0  0  0  0  0  0  0  0  0  0	0  0
    4.0905   -0.7500    0.0000 C   0  0  0  0  0  0  0  0  0  0	0  0
    2.7915   -1.5000    0.0000 C   0  0  0  0  0  0  0  0  0  0	0  0
    1.4925   -0.7500    0.0000 N   0  0  0  0  0  0  0  0  0  0	0  0
    2.7915   -3.0000    0.0000 C   0  0  0  0  0  0  0  0  0  0	0  0
    4.0905   -3.7500    0.0000 C   0  0  0  0  0  0  0  0  0  0	0  0
    1.4925   -3.7500    0.0000 C   0  0  0  0  0  0  0  0  0  0	0  0
    4.0905   -5.2500    0.0000 C   0  0  0  0  0  0  0  0  0  0	0  0
    2.7915   -6.0000    0.0000 C   0  0  0  0  0  0  0  0  0  0	0  0
    1.4925   -5.2500    0.0000 C   0  0  0  0  0  0  0  0  0  0	0  0
   -1.1000   -2.2500    0.0000 X   0  0  0  0  0  0  0  0  0  0	0  0
  1  2  1  0  0  0  0
  1  3  2  0  0  0  0
  2  4  2  0  0  0  0
  4  5  1  0  0  0  0
  5  6  2  0  0  0  0
  6  3  1  0  0  0  0
  5  7  1  0  0  0  0
  7  8  1  0  0  0  0
  7  9  2  0  0  0  0
  8 10  2  0  0  0  0
 10 11  1  0  0  0  0
 11 12  2  0  0  0  0
 12  9  1  0  0  0  0
 13  9  1  0  0  0  0
 13  6  1  0  0  0  0
M  END
> <Name>
phenylpyridine

$$$$

SketchEl molfile

  8  8  0  0  0  0  0  0  0  0999 V2000
   -0.8000    3.2500    0.0000 X   0  0  0  0  0  0  0  0  0  0	0  0
   -0.0500    1.9510    0.0000 O   0  0  0  0  0  0  0  0  0  0	0  0
    1.4500    1.9510    0.0000 C   0  0  0  0  0  0  0  0  0  0	0  0
    2.2000    3.2499    0.0000 C   0  0  0  0  0  0  0  0  0  0	0  0
    1.4500    4.5491    0.0000 C   0  0  0  0  0  0  0  0  0  0	0  0
   -0.0500    4.5491    0.0000 O   0  0  0  0  0  0  0  0  0  0	0  0
    2.2001    5.8481    0.0000 C   0  0  0  0  0  0  0  0  0  0	0  0
    2.1999    0.6519    0.0000 C   0  0  0  0  0  0  0  0  0  0	0  0
  2  3  2  0  0  0  0
  2  1  1  0  0  0  0
  3  4  1  0  0  0  0
  4  5  2  0  0  0  0
  5  6  1  0  0  0  0
  6  1  1  0  0  0  0
  5  7  1  0  0  0  0
  3  8  1  0  0  0  0
M  END
> <Name>
acetylacetonate

$$$$

SketchEl molfile

  5  5  0  0  0  0  0  0  0  0999 V2000
   -3.2985   -1.8750    0.0000 X   0  0  0  0  0  0  0  0  0  0	0  0
    0.4506   -1.8500    0.0000 C   0  0  0  0  0  0  0  0  0  0	0  0
   -1.0494   -1.8500    0.0000 C   0  0  0  0  0  0  0  0  0  0	0  0
   -1.7995   -3.1491    0.0000 O   0  0  0  0  0  0  0  0  0  0	0  0
   -1.7994   -0.5509    0.0000 O   0  0  0  0  0  0  0  0  0  0	0  0
  2  3  1  0  0  0  0
  3  4  2  0  0  0  0
  3  5  1  0  0  0  0
  5  1  1  0  0  0  0
  4  1  1  0  0  0  0
M  END
> <Name>
acetate

$$$$

SketchEl molfile

 15 18  0  0  0  0  0  0  0  0999 V2000
    2.7915    1.5000    0.0000 C   0  0  0  0  0  0  0  0  0  0	0  0
    4.0905    0.7500    0.0000 C   0  0  0  0  0  0  0  0  0  0	0  0
    1.4925    0.7500    0.0000 C   0  0  0  0  0  0  0  0  0  0	0  0
    4.0905   -0.7500    0.0000 C   0  0  0  0  0  0  0  0  0  0	0  0
    2.7915   -1.5000    0.0000 C   0  0  0  0  0  0  0  0  0  0	0  0
    1.4925   -0.7500    0.0000 N   0  0  0  0  0  0  0  0  0  0	0  0
    2.7915   -3.0000    0.0000 C   0  0  0  0  0  0  0  0  0  0	0  0
    4.0905   -3.7500    0.0000 C   0  0  0  0  0  0  0  0  0  0	0  0
    1.4925   -3.7500    0.0000 N   0  0  0  0  0  0  0  0  0  0	0  0
    4.0905   -5.2500    0.0000 C   0  0  0  0  0  0  0  0  0  0	0  0
    2.7915   -6.0000    0.0000 C   0  0  0  0  0  0  0  0  0  0	0  0
    1.4925   -5.2500    0.0000 C   0  0  0  0  0  0  0  0  0  0	0  0
   -1.1000   -2.2500    0.0000 X   0  0  0  0  0  0  0  0  0  0	0  0
    5.3896   -3.0000    0.0000 C   0  0  0  0  0  0  0  0  0  0	0  0
    5.3896   -1.5000    0.0000 C   0  0  0  0  0  0  0  0  0  0	0  0
  1  2  1  0  0  0  0
  1  3  2  0  0  0  0
  2  4  2  0  0  0  0
  4  5  1  0  0  0  0
  5  6  2  0  0  0  0
  6  3  1  0  0  0  0
  5  7  1  0  0  0  0
  7  8  1  0  0  0  0
  7  9  2  0  0  0  0
  8 10  2  0  0  0  0
 10 11  1  0  0  0  0
 11 12  2  0  0  0  0
 12  9  1  0  0  0  0
 13  9  1  0  0  0  0
 13  6  1  0  0  0  0
  8 14  1  0  0  0  0
 14 15  2  0  0  0  0
 15  4  1  0  0  0  0
M  END
> <Name>
phenanthroline

$$$$

SketchEl molfile

  5  5  0  0  0  0  0  0  0  0999 V2000
   -1.6500    0.6500    0.0000 X   0  0  0  0  0  0  0  0  0  0	0  0
    0.1300   -0.5600    0.0000 N   0  0  0  0  0  0  0  0  0  0	0  0
    1.5600   -0.1000    0.0000 C   0  0  0  0  0  0  0  0  0  0	0  0
    0.1300    1.8600    0.0000 N   0  0  0  0  0  0  0  0  0  0	0  0
    1.5600    1.4000    0.0000 C   0  0  0  0  0  0  0  0  0  0	0  0
  3  2  1  0  0  0  0
  2  1  1  0  0  0  0
  1  4  1  0  0  0  0
  4  5  1  0  0  0  0
  5  3  1  0  0  0  0
M  END
> <Name>
ethylenediamine

$$$$

SketchEl molfile

 12 14  0  0  0  0  0  0  0  0999 V2000
    4.1514    2.1507    0.0000 C   0  0  0  0  0  0  0  0  0  0	0  0
    2.8524    2.9007    0.0000 C   0  0  0  0  0  0  0  0  0  0	0  0
    1.5534    2.1507    0.0000 C   0  0  0  0  0  0  0  0  0  0	0  0
    1.5534    0.6507    0.0000 C   0  0  0  0  0  0  0  0  0  0	0  0
    2.8524   -0.0993    0.0000 C   0  0  0  0  0  0  0  0  0  0	0  0
    4.1515    0.6507    0.0000 C   0  0  0  0  0  0  0  0  0  0	0  0
    5.4505   -0.0993    0.0000 C   0  0  0  0  0  0  0  0  0  0	0  0
    2.8524   -1.5993    0.0000 C   0  0  0  0  0  0  0  0  0  0	0  0
    4.1515   -2.3494    0.0000 C   0  0  0  0  0  0  0  0  0  0	0  0
    5.4505   -1.5994    0.0000 C   0  0  0  0  0  0  0  0  0  0	0  0
    1.5534   -2.3493    0.0000 O   0  0  0  0  0  0  0  0  0  0	0  0
   -0.1457   -0.9064    0.0000 X   0  0  0  0  0  0  0  0  0  0	0  0
  2  3  2  0  0  0  0
  2  1  1  0  0  0  0
  3  4  1  0  0  0  0
  4  5  2  0  0  0  0
  5  6  1  0  0  0  0
  6  1  2  0  0  0  0
  7  6  1  0  0  0  0
  5  8  1  0  0  0  0
  8  9  2  0  0  0  0
  9 10  1  0  0  0  0
 10  7  2  0  0  0  0
  8 11  1  0  0  0  0
 11 12  1  0  0  0  0
 12  4  1  0  0  0  0
M  END
> <Name>
oxyquinoline

$$$$

SketchEl molfile

 29 33  0  0  0  0  0  0  0  0999 V2000
   -0.3660   -0.1210    0.0000 X   0  0  0  0  0  0  0  0  0  0	0  0
    1.8140    1.0890    0.0000 P   0  0  0  0  0  0  0  0  0  0	0  0
    3.2440    0.6290    0.0000 C   0  0  0  0  0  0  0  0  0  0	0  0
    1.8140   -1.3310    0.0000 P   0  0  0  0  0  0  0  0  0  0	0  0
    3.2440   -0.8710    0.0000 C   0  0  0  0  0  0  0  0  0  0	0  0
    1.0487    2.5150    0.0000 C   0  0  0  0  0  0  0  0  0  0	0  0
    2.8725    2.1519    0.0000 C   0  0  0  0  0  0  0  0  0  0	0  0
    1.0487   -2.7570    0.0000 C   0  0  0  0  0  0  0  0  0  0	0  0
    2.8725   -2.3939    0.0000 C   0  0  0  0  0  0  0  0  0  0	0  0
    4.3221    1.7667    0.0000 C   0  0  0  0  0  0  0  0  0  0	0  0
    2.4812    3.5999    0.0000 C   0  0  0  0  0  0  0  0  0  0	0  0
    5.3806    2.8295    0.0000 C   0  0  0  0  0  0  0  0  0  0	0  0
    4.9894    4.2776    0.0000 C   0  0  0  0  0  0  0  0  0  0	0  0
    3.5397    4.6628    0.0000 C   0  0  0  0  0  0  0  0  0  0	0  0
    1.8387    3.7901    0.0000 C   0  0  0  0  0  0  0  0  0  0	0  0
   -0.4505    2.5616    0.0000 C   0  0  0  0  0  0  0  0  0  0	0  0
    1.1294    5.1118    0.0000 C   0  0  0  0  0  0  0  0  0  0	0  0
   -0.3699    5.1584    0.0000 C   0  0  0  0  0  0  0  0  0  0	0  0
   -1.1598    3.8833    0.0000 C   0  0  0  0  0  0  0  0  0  0	0  0
   -0.4505   -2.8036    0.0000 C   0  0  0  0  0  0  0  0  0  0	0  0
    1.8387   -4.0321    0.0000 C   0  0  0  0  0  0  0  0  0  0	0  0
   -1.1598   -4.1253    0.0000 C   0  0  0  0  0  0  0  0  0  0	0  0
   -0.3699   -5.4004    0.0000 C   0  0  0  0  0  0  0  0  0  0	0  0
    1.1294   -5.3538    0.0000 C   0  0  0  0  0  0  0  0  0  0	0  0
    2.4812   -3.8419    0.0000 C   0  0  0  0  0  0  0  0  0  0	0  0
    4.3221   -2.0087    0.0000 C   0  0  0  0  0  0  0  0  0  0	0  0
    3.5397   -4.9048    0.0000 C   0  0  0  0  0  0  0  0  0  0	0  0
    4.9893   -4.5196    0.0000 C   0  0  0  0  0  0  0  0  0  0	0  0
    5.3806   -3.0716    0.0000 C   0  0  0  0  0  0  0  0  0  0	0  0
  3  2  1  0  0  0  0
  2  1  1  0  0  0  0
  1  4  1  0  0  0  0
  4  5  1  0  0  0  0
  5  3  1  0  0  0  0
  2  6  1  0  0  0  0
  2  7  1  0  0  0  0
  4  8  1  0  0  0  0
  4  9  1  0  0  0  0
  7 10  1  0  0  0  0
  7 11  2  0  0  0  0
 10 12  2  0  0  0  0
 12 13  1  0  0  0  0
 13 14  2  0  0  0  0
 14 11  1  0  0  0  0
  6 15  1  0  0  0  0
  6 16  2  0  0  0  0
 15 17  2  0  0  0  0
 17 18  1  0  0  0  0
 18 19  2  0  0  0  0
 19 16  1  0  0  0  0
  8 20  1  0  0  0  0
  8 21  2  0  0  0  0
 20 22  2  0  0  0  0
 22 23  1  0  0  0  0
 23 24  2  0  0  0  0
 24 21  1  0  0  0  0
  9 25  1  0  0  0  0
  9 26  2  0  0  0  0
 25 27  2  0  0  0  0
 27 28  1  0  0  0  0
 28 29  2  0  0  0  0
 29 26  1  0  0  0  0
M  END
> <Name>
dppe

$$$$

SketchEl molfile

  9 10  0  0  0  0  0  0  0  0999 V2000
   -3.3500   -0.0500    0.0000 X   0  0  0  0  0  0  0  0  0  0	0  0
   -1.6700   -1.2600    0.0000 O   0  0  0  0  0  0  0  0  0  0	0  0
   -0.2400   -0.8000    0.0000 C   0  0  0  0  0  0  0  0  0  0	0  0
   -1.6700    1.1600    0.0000 O   0  0  0  0  0  0  0  0  0  0	0  0
   -0.2400    0.7000    0.0000 C   0  0  0  0  0  0  0  0  0  0	0  0
    1.0590    1.4499    0.0000 C   0  0  0  0  0  0  0  0  0  0	0  0
    1.0590   -1.5500    0.0000 C   0  0  0  0  0  0  0  0  0  0	0  0
    2.3581   -0.8000    0.0000 C   0  0  0  0  0  0  0  0  0  0	0  0
    2.3581    0.6999    0.0000 C   0  0  0  0  0  0  0  0  0  0	0  0
  3  2  1  0  0  0  0
  2  1  1  0  0  0  0
  1  4  1  0  0  0  0
  4  5  1  0  0  0  0
  5  3  1  0  0  0  0
  5  6  2  0  0  0  0
  3  7  2  0  0  0  0
  7  8  1  0  0  0  0
  8  9  2  0  0  0  0
  9  6  1  0  0  0  0
M  END
> <Name>
catecholate

$$$$

SketchEl molfile

  9  8  0  0  0  0  0  0  0  0999 V2000
   -2.9010    4.6990    0.0000 X   0  0  0  0  0  0  0  0  0  0	0  0
   -1.4010    4.6990    0.0000 O   0  0  0  0  0  0  0  0  0  0	0  0
    0.0990    4.6990    0.0000 C   0  0  0  0  0  0  0  0  0  0	0  0
    0.8490    5.9981    0.0000 C   0  0  0  0  0  0  0  0  0  0	0  0
    0.8490    3.4000    0.0000 C   0  0  0  0  0  0  0  0  0  0	0  0
    0.0990    2.1010    0.0000 C   0  0  0  0  0  0  0  0  0  0	0  0
   -1.4010    2.1010    0.0000 O   0  0  0  0  0  0  0  0  0  0	0  0
    0.8490    0.8019    0.0000 C   0  0  0  0  0  0  0  0  0  0	0  0
   -2.9010    2.1009    0.0000 X   0  0  0  0  0  0  0  0  0  0	0  0
  1  2  1  0  0  0  0
  2  3  1  0  0  0  0
  3  4  1  0  0  0  0
  3  5  1  0  0  0  0
  5  6  1  0  0  0  0
  6  7  1  0  0  0  0
  6  8  1  0  0  0  0
  7  9  1  0  0  0  0
M  END
> <Name>
bridging acac

$$$$
