# Supplementary material for: Basic primitives for molecular diagram sketching
Source: J Cheminform. 2010 Oct 5;2:8. doi: 10.1186/1758-2946-2-8 (PMC2958898; doi:10.1186/1758-2946-2-8)
Supplement: Additional file 2 — Suggested default template fragments (SD files). A collection of MDL SD files, one per group, containing machine-readable data for each of the template fragments. [file 1758-2946-2-8-S2.ZIP › ligmonodent.sdf]

SketchEl molfile

 20 22  0  0  0  0  0  0  0  0999 V2000
    0.0000    0.0000    0.0000 P   0  0  0  0  0  0  0  0  0  0	0  0
    0.0000    2.0000    0.0000 C   0  0  0  0  0  0  0  0  0  0	0  0
    2.0000   -0.0000    0.0000 C   0  0  0  0  0  0  0  0  0  0	0  0
   -0.0000   -2.0000    0.0000 C   0  0  0  0  0  0  0  0  0  0	0  0
   -1.2990    2.7500    0.0000 C   0  0  0  0  0  0  0  0  0  0	0  0
    1.2990    2.7500    0.0000 C   0  0  0  0  0  0  0  0  0  0	0  0
   -1.2990    4.2500    0.0000 C   0  0  0  0  0  0  0  0  0  0	0  0
    0.0000    5.0000    0.0000 C   0  0  0  0  0  0  0  0  0  0	0  0
    1.2990    4.2500    0.0000 C   0  0  0  0  0  0  0  0  0  0	0  0
    2.7500    1.2990    0.0000 C   0  0  0  0  0  0  0  0  0  0	0  0
    2.7500   -1.2990    0.0000 C   0  0  0  0  0  0  0  0  0  0	0  0
    4.2500    1.2990    0.0000 C   0  0  0  0  0  0  0  0  0  0	0  0
    5.0000   -0.0000    0.0000 C   0  0  0  0  0  0  0  0  0  0	0  0
    4.2500   -1.2990    0.0000 C   0  0  0  0  0  0  0  0  0  0	0  0
    1.2990   -2.7500    0.0000 C   0  0  0  0  0  0  0  0  0  0	0  0
   -1.2990   -2.7500    0.0000 C   0  0  0  0  0  0  0  0  0  0	0  0
    1.2990   -4.2500    0.0000 C   0  0  0  0  0  0  0  0  0  0	0  0
   -0.0000   -5.0000    0.0000 C   0  0  0  0  0  0  0  0  0  0	0  0
   -1.2990   -4.2500    0.0000 C   0  0  0  0  0  0  0  0  0  0	0  0
   -2.0000    0.0000    0.0000 X   0  0  0  0  0  0  0  0  0  0	0  0
  1  2  1  0  0  0  0
  1  3  1  0  0  0  0
  1  4  1  0  0  0  0
  2  5  1  0  0  0  0
  2  6  2  0  0  0  0
  5  7  2  0  0  0  0
  7  8  1  0  0  0  0
  8  9  2  0  0  0  0
  9  6  1  0  0  0  0
  3 10  1  0  0  0  0
  3 11  2  0  0  0  0
 10 12  2  0  0  0  0
 12 13  1  0  0  0  0
 13 14  2  0  0  0  0
 14 11  1  0  0  0  0
  4 15  1  0  0  0  0
  4 16  2  0  0  0  0
 15 17  2  0  0  0  0
 17 18  1  0  0  0  0
 18 19  2  0  0  0  0
 19 16  1  0  0  0  0
  1 20  1  0  0  0  0
M  END
> <Name>
triphenylphosphine

$$$$

SketchEl molfile

  5  4  0  0  0  0  0  0  0  0999 V2000
    0.0000    0.0000    0.0000 P   0  0  0  0  0  0  0  0  0  0	0  0
    0.0000    1.5000    0.0000 C   0  0  0  0  0  0  0  0  0  0	0  0
    1.5000   -0.0000    0.0000 C   0  0  0  0  0  0  0  0  0  0	0  0
   -0.0000   -1.5000    0.0000 C   0  0  0  0  0  0  0  0  0  0	0  0
   -1.5000    0.0000    0.0000 X   0  0  0  0  0  0  0  0  0  0	0  0
  1  2  1  0  0  0  0
  1  3  1  0  0  0  0
  1  4  1  0  0  0  0
  1  5  1  0  0  0  0
M  END
> <Name>
trimethylphosphine

$$$$

SketchEl molfile

  8  8  0  0  0  0  0  0  0  0999 V2000
   -2.7000    3.9500    0.0000 X   0  0  0  0  0  0  0  0  0  0	0  0
   -1.2000    3.9500    0.0000 C   0  0  0  0  0  0  0  0  0  0	0  0
   -0.3200    2.7400    0.0000 N   0  0  0  0  0  0  0  0  0  0	0  0
    1.1100    3.2000    0.0000 C   0  0  0  0  0  0  0  0  0  0	0  0
   -0.3200    5.1600    0.0000 N   0  0  0  0  0  0  0  0  0  0	0  0
    1.1100    4.7000    0.0000 C   0  0  0  0  0  0  0  0  0  0	0  0
   -0.7853    6.5860    0.0000 C   0  0  0  0  0  0  0  0  0  0	0  0
   -0.7853    1.3140    0.0000 C   0  0  0  0  0  0  0  0  0  0	0  0
  1  2  2  0  0  0  0
  4  3  1  0  0  0  0
  3  2  1  0  0  0  0
  2  5  1  0  0  0  0
  5  6  1  0  0  0  0
  6  4  2  0  0  0  0
  5  7  1  0  0  0  0
  3  8  1  0  0  0  0
M  END
> <Name>
imidazolidine

$$$$

SketchEl molfile

  3  2  0  0  0  0  0  0  0  0999 V2000
   -0.9000    0.3500    0.0000 X   0  0  0  0  0  0  0  0  0  0	0  0
    0.6000    0.3500    0.0000 C   0  0  0  0  0  0  0  0  0  0	0  0
    2.1000    0.3500    0.0000 O   0  0  0  0  0  0  0  0  0  0	0  0
  1  2  1  0  0  0  0
  2  3  2  0  0  0  0
M  END
> <Name>
carbonyl

$$$$
