# Supplementary material for: Basic primitives for molecular diagram sketching
Source: J Cheminform. 2010 Oct 5;2:8. doi: 10.1186/1758-2946-2-8 (PMC2958898; doi:10.1186/1758-2946-2-8)
Supplement: Additional file 2 — Suggested default template fragments (SD files). A collection of MDL SD files, one per group, containing machine-readable data for each of the template fragments. [file 1758-2946-2-8-S2.ZIP › ligmultident.sdf]

SketchEl molfile

  9 12  0  0  0  0  0  0  0  0999 V2000
    3.7990    0.0000    0.0000 X   0  0  0  0  0  0  0  0  0  0	0  0
    5.6500   -0.5000    0.0000 C   0  0  0  0  0  0  0  0  0  0	0  0
    5.1000   -2.0000    0.0000 C   0  0  0  0  0  0  0  0  0  0	0  0
    5.6500    2.0000    0.0000 C   0  0  0  0  0  0  0  0  0  0	0  0
    5.1000    0.5000    0.0000 C   0  0  0  0  0  0  0  0  0  0	0  0
    7.0319    1.5176    0.0000 C   0  0  0  0  0  0  0  0  0  0	0  0
    7.5819    3.0176    0.0000 C   0  0  0  0  0  0  0  0  0  0	0  0
    7.5819   -1.0824    0.0000 C   0  0  0  0  0  0  0  0  0  0	0  0
    7.0319   -2.5824    0.0000 C   0  0  0  0  0  0  0  0  0  0	0  0
  2  4  2  0  0  0  0
  3  5  2  0  0  0  0
  5  6  1  0  0  0  0
  4  7  1  0  0  0  0
  2  8  1  0  0  0  0
  3  9  1  0  0  0  0
  6  7  1  0  0  0  0
  9  8  1  0  0  0  0
  1  3  1  0  0  0  0
  1  5  1  0  0  0  0
  1  4  1  0  0  0  0
  1  2  1  0  0  0  0
M  END
> <Name>
cyclooctadiene

$$$$

SketchEl molfile

  8 12  0  0  0  0  0  0  0  0999 V2000
    3.7990    0.0000    0.0000 X   0  0  0  0  0  0  0  0  0  0	0  0
    5.8000    0.0500    0.0000 C   0  0  0  0  0  0  0  0  0  0	0  0
    7.1000    1.2500    0.0000 C   0  0  0  0  0  0  0  0  0  0	0  0
    4.7000    1.7651    0.0000 C   0  0  0  0  0  0  0  0  0  0	0  0
    6.3000    2.4651    0.0000 C   0  0  0  0  0  0  0  0  0  0	0  0
    5.5500   -2.0000    0.0000 C   0  0  0  0  0  0  0  0  0  0	0  0
    6.8500   -0.8000    0.0000 C   0  0  0  0  0  0  0  0  0  0	0  0
    8.5000    0.6500    0.0000 C   0  0  0  0  0  0  0  0  0  0	0  0
  2  4  1  0  0  0  0
  3  5  1  0  0  0  0
  2  6  1  0  0  0  0
  3  7  1  0  0  0  0
  6  7  2  0  0  0  0
  2  8  1  0  0  0  0
  8  3  1  0  0  0  0
  4  5  2  0  0  0  0
  1  4  1  0  0  0  0
  1  5  1  0  0  0  0
  1  6  1  0  0  0  0
  1  7  1  0  0  0  0
M  END
> <Name>
norbornadiene

$$$$

SketchEl molfile

  6 11  0  0  0  0  0  0  0  0999 V2000
   -1.1370    2.1200    0.0000 C   0  0  0  0  0  0  0  0  0  0	0  0
    0.1730    3.1700    0.0000 C   0  0  0  0  0  0  0  0  0  0	0  0
   -0.7570    3.6300    0.0000 C   0  0  0  0  0  0  0  0  0  0	0  0
   -0.7570    0.6100    0.0000 C   0  0  0  0  0  0  0  0  0  0	0  0
    0.1730    1.0700    0.0000 C   0  0  0  0  0  0  0  0  0  0	0  0
   -2.2110    2.0800    0.0000 X   0  0  0  0  0  0  0  0  0  0	0  0
  2  3  2  0  0  0  0
  3  1  1  0  0  0  0
  1  4  1  0  0  0  0
  4  5  2  0  0  0  0
  5  2  1  0  0  0  0
  6  1  1  0  0  0  0
  3  6  1  0  0  0  0
  4  6  1  0  0  0  0
  5  6  1  0  0  0  0
  2  6  1  0  0  0  0
  4  4  1  0  0  0  0
M  END
> <Name>
cyclopentadienyl

$$$$

SketchEl molfile

  7 12  0  0  0  0  0  0  0  0999 V2000
    0.7490    6.7000    0.0000 C   0  0  0  0  0  0  0  0  0  0	0  0
    0.2000    5.9500    0.0000 C   0  0  0  0  0  0  0  0  0  0	0  0
    1.2981    6.0500    0.0000 C   0  0  0  0  0  0  0  0  0  0	0  0
    0.2000    4.4500    0.0000 C   0  0  0  0  0  0  0  0  0  0	0  0
    0.7490    3.7000    0.0000 C   0  0  0  0  0  0  0  0  0  0	0  0
    1.2981    4.3500    0.0000 C   0  0  0  0  0  0  0  0  0  0	0  0
   -1.3490    5.2000    0.0000 X   0  0  0  0  0  0  0  0  0  0	0  0
  1  2  1  0  0  0  0
  1  3  2  0  0  0  0
  2  4  2  0  0  0  0
  4  5  1  0  0  0  0
  5  6  2  0  0  0  0
  6  3  1  0  0  0  0
  2  7  1  0  0  0  0
  4  7  1  0  0  0  0
  7  1  1  0  0  0  0
  7  5  1  0  0  0  0
  7  6  1  0  0  0  0
  7  3  1  0  0  0  0
M  END
> <Name>
arene

$$$$
