# Supplementary material for: Basic primitives for molecular diagram sketching
Source: J Cheminform. 2010 Oct 5;2:8. doi: 10.1186/1758-2946-2-8 (PMC2958898; doi:10.1186/1758-2946-2-8)
Supplement: Additional file 2 — Suggested default template fragments (SD files). A collection of MDL SD files, one per group, containing machine-readable data for each of the template fragments. [file 1758-2946-2-8-S2.ZIP › ligtrident.sdf]

SketchEl molfile

 19 23  0  0  0  0  0  0  0  0999 V2000
    2.9998    2.0011    0.0000 C   0  0  0  0  0  0  0  0  0  0	0  0
    4.4998    2.0011    0.0000 C   0  0  0  0  0  0  0  0  0  0	0  0
    2.2498    0.7021    0.0000 C   0  0  0  0  0  0  0  0  0  0	0  0
    5.2498    0.7021    0.0000 C   0  0  0  0  0  0  0  0  0  0	0  0
    4.4998   -0.5969    0.0000 C   0  0  0  0  0  0  0  0  0  0	0  0
    2.9998   -0.5969    0.0000 N   0  0  0  0  0  0  0  0  0  0	0  0
    5.2498   -1.8960    0.0000 C   0  0  0  0  0  0  0  0  0  0	0  0
    6.7498   -1.8960    0.0000 C   0  0  0  0  0  0  0  0  0  0	0  0
    4.4998   -3.1950    0.0000 N   0  0  0  0  0  0  0  0  0  0	0  0
    7.4998   -3.1950    0.0000 C   0  0  0  0  0  0  0  0  0  0	0  0
    6.7498   -4.4940    0.0000 C   0  0  0  0  0  0  0  0  0  0	0  0
    5.2498   -4.4940    0.0000 C   0  0  0  0  0  0  0  0  0  0	0  0
    4.4999   -5.7930    0.0000 C   0  0  0  0  0  0  0  0  0  0	0  0
    2.9999   -5.7930    0.0000 N   0  0  0  0  0  0  0  0  0  0	0  0
    5.2499   -7.0921    0.0000 C   0  0  0  0  0  0  0  0  0  0	0  0
    2.2498   -7.0921    0.0000 C   0  0  0  0  0  0  0  0  0  0	0  0
    2.9998   -8.3911    0.0000 C   0  0  0  0  0  0  0  0  0  0	0  0
    4.4998   -8.3912    0.0000 C   0  0  0  0  0  0  0  0  0  0	0  0
    1.4998   -3.1950    0.0000 X   0  0  0  0  0  0  0  0  0  0	0  0
  1  2  1  0  0  0  0
  1  3  2  0  0  0  0
  2  4  2  0  0  0  0
  4  5  1  0  0  0  0
  5  6  2  0  0  0  0
  6  3  1  0  0  0  0
  5  7  1  0  0  0  0
  7  8  1  0  0  0  0
  7  9  2  0  0  0  0
  8 10  2  0  0  0  0
 10 11  1  0  0  0  0
 11 12  2  0  0  0  0
 12  9  1  0  0  0  0
 12 13  1  0  0  0  0
 13 14  1  0  0  0  0
 13 15  2  0  0  0  0
 14 16  2  0  0  0  0
 16 17  1  0  0  0  0
 17 18  2  0  0  0  0
 18 15  1  0  0  0  0
  6 19  1  0  0  0  0
  9 19  1  0  0  0  0
 14 19  1  0  0  0  0
M  END
> <Name>
terpyridine

$$$$

SketchEl molfile

  4  5  0  0  0  0  0  0  0  0999 V2000
   -7.0728    1.0229    0.0000 X   0  0  0  0  0  0  0  0  0  0	0  0
   -5.3624    2.3410    0.0000 C   0  0  0  0  0  0  0  0  0  0	0  0
   -4.5676    1.0688    0.0000 C   0  0  0  0  0  0  0  0  0  0	0  0
   -5.2718   -0.2556    0.0000 C   0  0  0  0  0  0  0  0  0  0	0  0
  2  3  2  0  0  0  0
  3  4  1  0  0  0  0
  1  4  1  0  0  0  0
  1  3  1  0  0  0  0
  1  2  1  0  0  0  0
M  END
> <Name>
allyl

$$$$

SketchEl molfile

  8  9  0  0  0  0  0  0  0  0999 V2000
    3.6861   -1.8600    0.0000 C   0  0  0  0  0  0  0  0  0  0	0  0
    2.1861   -1.8600    0.0000 N   0  0  0  0  0  0  0  0  0  0	0  0
    4.4361   -3.1590    0.0000 C   0  0  0  0  0  0  0  0  0  0	0  0
    3.6861   -4.4580    0.0000 N   0  0  0  0  0  0  0  0  0  0	0  0
    4.4361   -5.7571    0.0000 C   0  0  0  0  0  0  0  0  0  0	0  0
    3.6861   -7.0561    0.0000 C   0  0  0  0  0  0  0  0  0  0	0  0
    2.1862   -7.0561    0.0000 N   0  0  0  0  0  0  0  0  0  0	0  0
    0.6861   -4.4580    0.0000 X   0  0  0  0  0  0  0  0  0  0	0  0
  1  2  1  0  0  0  0
  1  3  1  0  0  0  0
  3  4  1  0  0  0  0
  5  4  1  0  0  0  0
  5  6  1  0  0  0  0
  6  7  1  0  0  0  0
  2  8  1  0  0  0  0
  4  8  1  0  0  0  0
  7  8  1  0  0  0  0
M  END
> <Name>
dien

$$$$
