# Supplementary material for: Basic primitives for molecular diagram sketching
Source: J Cheminform. 2010 Oct 5;2:8. doi: 10.1186/1758-2946-2-8 (PMC2958898; doi:10.1186/1758-2946-2-8)
Supplement: Additional file 2 — Suggested default template fragments (SD files). A collection of MDL SD files, one per group, containing machine-readable data for each of the template fragments. [file 1758-2946-2-8-S2.ZIP › nonplrings.sdf]

SketchEl molfile

  6  7  0  0  0  0  0  0  0  0999 V2000
   -6.0428    5.1152    0.0000 C   0  0  0  0  0  0  0  0  0  0	0  0
   -5.8360    7.2412    0.0000 C   0  0  0  0  0  0  0  0  0  0	0  0
   -4.9821    6.1759    0.0000 C   0  0  0  0  0  0  0  0  0  0	0  0
   -3.5332    5.7877    0.0000 C   0  0  0  0  0  0  0  0  0  0	0  0
   -4.3230    4.4890    0.0000 C   0  0  0  0  0  0  0  0  0  0	0  0
   -7.3398    5.1300    0.0000 C   0  0  0  0  0  0  0  0  0  0	0  0
  1  2  1  0  0  0  0
  2  3  1  0  0  0  0
  3  4  1  0  0  0  0
  1  5  1  0  0  0  0
  5  4  1  0  0  0  0
  1  6  1  0  0  0  0
  3  6  1  0  0  0  0
M  END
> <Name>
5-bridge-1

$$$$

SketchEl molfile

  7  8  0  0  0  0  0  0  0  0999 V2000
   -6.1000    5.0000    0.0000 C   0  0  0  0  0  0  0  0  0  0	0  0
   -4.8010    5.7500    0.0000 C   0  0  0  0  0  0  0  0  0  0	0  0
   -6.1000    3.5000    0.0000 C   0  0  0  0  0  0  0  0  0  0	0  0
   -4.8010    4.2500    0.0000 C   0  0  0  0  0  0  0  0  0  0	0  0
   -3.5019    5.0000    0.0000 C   0  0  0  0  0  0  0  0  0  0	0  0
   -3.5019    3.5000    0.0000 C   0  0  0  0  0  0  0  0  0  0	0  0
   -4.0510    6.8490    0.0000 C   0  0  0  0  0  0  0  0  0  0	0  0
  1  2  1  0  0  0  0
  1  3  1  0  0  0  0
  3  4  1  0  0  0  0
  2  5  1  0  0  0  0
  4  6  1  0  0  0  0
  6  5  1  0  0  0  0
  4  7  1  0  0  0  0
  2  7  1  0  0  0  0
M  END
> <Name>
6-bridge-1

$$$$

SketchEl molfile

  8  9  0  0  0  0  0  0  0  0999 V2000
   -6.1000    5.0000    0.0000 C   0  0  0  0  0  0  0  0  0  0	0  0
   -4.8010    5.7500    0.0000 C   0  0  0  0  0  0  0  0  0  0	0  0
   -6.1000    3.5000    0.0000 C   0  0  0  0  0  0  0  0  0  0	0  0
   -4.8010    4.2500    0.0000 C   0  0  0  0  0  0  0  0  0  0	0  0
   -3.5019    5.0000    0.0000 C   0  0  0  0  0  0  0  0  0  0	0  0
   -3.5019    3.5000    0.0000 C   0  0  0  0  0  0  0  0  0  0	0  0
   -4.5010    6.7990    0.0000 C   0  0  0  0  0  0  0  0  0  0	0  0
   -3.8510    5.7490    0.0000 C   0  0  0  0  0  0  0  0  0  0	0  0
  1  2  1  0  0  0  0
  1  3  1  0  0  0  0
  3  4  1  0  0  0  0
  2  5  1  0  0  0  0
  4  6  1  0  0  0  0
  6  5  1  0  0  0  0
  2  7  1  0  0  0  0
  4  8  1  0  0  0  0
  7  8  1  0  0  0  0
M  END
> <Name>
6-bridge-2

$$$$

SketchEl molfile

  8  9  0  0  0  0  0  0  0  0999 V2000
   -6.1177    3.0660    0.0000 C   0  0  0  0  0  0  0  0  0  0	0  0
   -5.3677    4.3650    0.0000 C   0  0  0  0  0  0  0  0  0  0	0  0
   -5.3677    1.7670    0.0000 C   0  0  0  0  0  0  0  0  0  0	0  0
   -4.6177    3.0660    0.0000 C   0  0  0  0  0  0  0  0  0  0	0  0
   -3.4177    4.2651    0.0000 C   0  0  0  0  0  0  0  0  0  0	0  0
   -3.6177    3.0660    0.0000 C   0  0  0  0  0  0  0  0  0  0	0  0
   -5.2677    5.6918    0.0000 C   0  0  0  0  0  0  0  0  0  0	0  0
   -2.3186    2.3160    0.0000 C   0  0  0  0  0  0  0  0  0  0	0  0
  1  2  1  0  0  0  0
  1  3  1  0  0  0  0
  3  4  1  0  0  0  0
  2  5  1  0  0  0  0
  4  6  1  0  0  0  0
  4  7  1  0  0  0  0
  2  7  1  0  0  0  0
  6  8  1  0  0  0  0
  8  5  1  0  0  0  0
M  END
> <Name>
7-bridge-1

$$$$

SketchEl molfile

  9 10  0  0  0  0  0  0  0  0999 V2000
   -6.1177    3.0660    0.0000 C   0  0  0  0  0  0  0  0  0  0	0  0
   -5.3677    4.3650    0.0000 C   0  0  0  0  0  0  0  0  0  0	0  0
   -5.3677    1.7670    0.0000 C   0  0  0  0  0  0  0  0  0  0	0  0
   -4.6177    3.0660    0.0000 C   0  0  0  0  0  0  0  0  0  0	0  0
   -3.4177    4.2651    0.0000 C   0  0  0  0  0  0  0  0  0  0	0  0
   -3.6177    3.0660    0.0000 C   0  0  0  0  0  0  0  0  0  0	0  0
   -5.6177    5.8418    0.0000 C   0  0  0  0  0  0  0  0  0  0	0  0
   -2.3186    2.3160    0.0000 C   0  0  0  0  0  0  0  0  0  0	0  0
   -4.9000    5.5000    0.0000 C   0  0  0  0  0  0  0  0  0  0	0  0
  1  2  1  0  0  0  0
  1  3  1  0  0  0  0
  3  4  1  0  0  0  0
  2  5  1  0  0  0  0
  4  6  1  0  0  0  0
  2  7  1  0  0  0  0
  6  8  1  0  0  0  0
  8  5  1  0  0  0  0
  4  9  1  0  0  0  0
  7  9  1  0  0  0  0
M  END
> <Name>
7-bridge-2

$$$$

SketchEl molfile

  9 10  0  0  0  0  0  0  0  0999 V2000
   -2.7481    2.7510    0.0000 C   0  0  0  0  0  0  0  0  0  0	0  0
   -1.4491    3.1510    0.0000 C   0  0  0  0  0  0  0  0  0  0	0  0
   -1.9981    4.0500    0.0000 C   0  0  0  0  0  0  0  0  0  0	0  0
   -0.1500    2.4010    0.0000 C   0  0  0  0  0  0  0  0  0  0	0  0
   -0.6991    3.3000    0.0000 C   0  0  0  0  0  0  0  0  0  0	0  0
    0.6000    4.0500    0.0000 C   0  0  0  0  0  0  0  0  0  0	0  0
   -0.4491    1.1500    0.0000 C   0  0  0  0  0  0  0  0  0  0	0  0
    0.3078    0.9726    0.0000 C   0  0  0  0  0  0  0  0  0  0	0  0
   -1.1922   -0.1265    0.0000 C   0  0  0  0  0  0  0  0  0  0	0  0
  1  2  1  0  0  0  0
  1  3  1  0  0  0  0
  2  4  1  0  0  0  0
  3  5  1  0  0  0  0
  6  5  1  0  0  0  0
  4  6  1  0  0  0  0
  5  7  1  0  0  0  0
  4  8  1  0  0  0  0
  8  9  1  0  0  0  0
  7  9  1  0  0  0  0
M  END
> <Name>
6-bridge-3

$$$$

SketchEl molfile

 10 11  0  0  0  0  0  0  0  0999 V2000
   -2.8297   -3.0097    0.0000 C   0  0  0  0  0  0  0  0  0  0	0  0
   -2.5266   -1.6847    0.0000 C   0  0  0  0  0  0  0  0  0  0	0  0
   -3.5797   -1.7107    0.0000 C   0  0  0  0  0  0  0  0  0  0	0  0
   -1.2275   -0.9347    0.0000 C   0  0  0  0  0  0  0  0  0  0	0  0
   -2.2806   -0.9607    0.0000 C   0  0  0  0  0  0  0  0  0  0	0  0
   -2.2806    0.5394    0.0000 C   0  0  0  0  0  0  0  0  0  0	0  0
   -0.2937   -1.8192    0.0000 C   0  0  0  0  0  0  0  0  0  0	0  0
    0.4384   -1.1524    0.0000 C   0  0  0  0  0  0  0  0  0  0	0  0
    0.4402   -3.1010    0.0000 C   0  0  0  0  0  0  0  0  0  0	0  0
    1.1902   -1.8019    0.0000 C   0  0  0  0  0  0  0  0  0  0	0  0
  1  2  1  0  0  0  0
  1  3  1  0  0  0  0
  2  4  1  0  0  0  0
  3  5  1  0  0  0  0
  6  5  1  0  0  0  0
  4  6  1  0  0  0  0
  5  7  1  0  0  0  0
  4  8  1  0  0  0  0
  7  9  1  0  0  0  0
  9 10  1  0  0  0  0
 10  8  1  0  0  0  0
M  END
> <Name>
7-bridge-3

$$$$

SketchEl molfile

 10 11  0  0  0  0  0  0  0  0999 V2000
   -5.9491    0.8000    0.0000 C   0  0  0  0  0  0  0  0  0  0	0  0
   -7.2481    0.0500    0.0000 C   0  0  0  0  0  0  0  0  0  0	0  0
   -7.2481   -1.4500    0.0000 C   0  0  0  0  0  0  0  0  0  0	0  0
   -5.9491   -2.2000    0.0000 C   0  0  0  0  0  0  0  0  0  0	0  0
   -4.6500   -1.4500    0.0000 C   0  0  0  0  0  0  0  0  0  0	0  0
   -4.6500    0.0500    0.0000 C   0  0  0  0  0  0  0  0  0  0	0  0
   -3.2287    0.5194    0.0000 C   0  0  0  0  0  0  0  0  0  0	0  0
   -2.3463   -0.6889    0.0000 C   0  0  0  0  0  0  0  0  0  0	0  0
   -3.2221   -1.9093    0.0000 C   0  0  0  0  0  0  0  0  0  0	0  0
   -3.9000    1.3490    0.0000 C   0  0  0  0  0  0  0  0  0  0	0  0
  2  3  1  0  0  0  0
  2  1  1  0  0  0  0
  3  4  1  0  0  0  0
  4  5  1  0  0  0  0
  6  1  1  0  0  0  0
  6  7  1  0  0  0  0
  7  8  1  0  0  0  0
  8  9  1  0  0  0  0
  9  5  1  0  0  0  0
  6 10  1  0  0  0  0
  5 10  1  0  0  0  0
M  END
> <Name>
9-bridge-1

$$$$

SketchEl molfile

 11 12  0  0  0  0  0  0  0  0999 V2000
   -4.9010    5.1000    0.0000 C   0  0  0  0  0  0  0  0  0  0	0  0
   -6.2000    4.3500    0.0000 C   0  0  0  0  0  0  0  0  0  0	0  0
   -6.2000    2.8500    0.0000 C   0  0  0  0  0  0  0  0  0  0	0  0
   -4.9010    2.1000    0.0000 C   0  0  0  0  0  0  0  0  0  0	0  0
   -3.6019    2.8500    0.0000 C   0  0  0  0  0  0  0  0  0  0	0  0
   -3.6019    4.3500    0.0000 C   0  0  0  0  0  0  0  0  0  0	0  0
   -2.3029    5.1000    0.0000 C   0  0  0  0  0  0  0  0  0  0	0  0
   -2.3029    2.1000    0.0000 C   0  0  0  0  0  0  0  0  0  0	0  0
   -1.0038    2.8500    0.0000 C   0  0  0  0  0  0  0  0  0  0	0  0
   -1.0038    4.3500    0.0000 C   0  0  0  0  0  0  0  0  0  0	0  0
   -2.8519    5.6490    0.0000 C   0  0  0  0  0  0  0  0  0  0	0  0
  2  3  1  0  0  0  0
  2  1  1  0  0  0  0
  3  4  1  0  0  0  0
  4  5  1  0  0  0  0
  6  1  1  0  0  0  0
  6  7  1  0  0  0  0
  5  8  1  0  0  0  0
  8  9  1  0  0  0  0
  9 10  1  0  0  0  0
 10  7  1  0  0  0  0
  6 11  1  0  0  0  0
  5 11  1  0  0  0  0
M  END
> <Name>
10-bridge-1

$$$$

SketchEl molfile

 12 13  0  0  0  0  0  0  0  0999 V2000
   -5.1991    3.1000    0.0000 C   0  0  0  0  0  0  0  0  0  0	0  0
   -6.4981    2.3500    0.0000 C   0  0  0  0  0  0  0  0  0  0	0  0
   -6.4981    0.8500    0.0000 C   0  0  0  0  0  0  0  0  0  0	0  0
   -5.1991    0.1000    0.0000 C   0  0  0  0  0  0  0  0  0  0	0  0
   -3.9000    0.8500    0.0000 C   0  0  0  0  0  0  0  0  0  0	0  0
   -3.9000    2.3500    0.0000 C   0  0  0  0  0  0  0  0  0  0	0  0
   -2.7265    3.2785    0.0000 C   0  0  0  0  0  0  0  0  0  0	0  0
   -2.7252   -0.0840    0.0000 C   0  0  0  0  0  0  0  0  0  0	0  0
   -1.2664    2.9421    0.0000 C   0  0  0  0  0  0  0  0  0  0	0  0
   -0.6227    1.5908    0.0000 C   0  0  0  0  0  0  0  0  0  0	0  0
   -1.2816    0.2423    0.0000 C   0  0  0  0  0  0  0  0  0  0	0  0
   -4.6500    3.6490    0.0000 C   0  0  0  0  0  0  0  0  0  0	0  0
  2  3  1  0  0  0  0
  2  1  1  0  0  0  0
  3  4  1  0  0  0  0
  4  5  1  0  0  0  0
  6  1  1  0  0  0  0
  5  8  1  0  0  0  0
  6  7  1  0  0  0  0
  9  7  1  0  0  0  0
  9 10  1  0  0  0  0
 10 11  1  0  0  0  0
 11  8  1  0  0  0  0
  6 12  1  0  0  0  0
  5 12  1  0  0  0  0
M  END
> <Name>
11-bridge-1

$$$$

SketchEl molfile

  8 12  0  0  0  0  0  0  0  0999 V2000
   -4.3500    3.6500    0.0000 C   0  0  0  0  0  0  0  0  0  0	0  0
   -4.3500    2.1500    0.0000 C   0  0  0  0  0  0  0  0  0  0	0  0
   -2.8500    2.1500    0.0000 C   0  0  0  0  0  0  0  0  0  0	0  0
   -2.8500    3.6500    0.0000 C   0  0  0  0  0  0  0  0  0  0	0  0
   -3.5510    4.2000    0.0000 C   0  0  0  0  0  0  0  0  0  0	0  0
   -2.0510    4.2000    0.0000 C   0  0  0  0  0  0  0  0  0  0	0  0
   -2.0510    2.7000    0.0000 C   0  0  0  0  0  0  0  0  0  0	0  0
   -3.5510    2.7000    0.0000 C   0  0  0  0  0  0  0  0  0  0	0  0
  1  2  1  0  0  0  0
  2  3  1  0  0  0  0
  3  4  1  0  0  0  0
  1  4  1  0  0  0  0
  1  5  1  0  0  0  0
  4  6  1  0  0  0  0
  3  7  1  0  0  0  0
  2  8  1  0  0  0  0
  8  5  1  0  0  0  0
  5  6  1  0  0  0  0
  6  7  1  0  0  0  0
  7  8  1  0  0  0  0
M  END
> <Name>
cubane

$$$$

SketchEl molfile

 10 12  0  0  0  0  0  0  0  0999 V2000
   -5.1000   -1.5490    0.0000 C   0  0  0  0  0  0  0  0  0  0	0  0
   -3.8010   -1.1490    0.0000 C   0  0  0  0  0  0  0  0  0  0	0  0
   -4.3500   -0.2500    0.0000 C   0  0  0  0  0  0  0  0  0  0	0  0
   -2.5019   -1.8990    0.0000 C   0  0  0  0  0  0  0  0  0  0	0  0
   -3.0510   -1.0000    0.0000 C   0  0  0  0  0  0  0  0  0  0	0  0
   -1.7519   -0.2500    0.0000 C   0  0  0  0  0  0  0  0  0  0	0  0
   -4.3500    1.2500    0.0000 C   0  0  0  0  0  0  0  0  0  0	0  0
   -3.8010    0.3510    0.0000 C   0  0  0  0  0  0  0  0  0  0	0  0
   -1.7519    1.2500    0.0000 C   0  0  0  0  0  0  0  0  0  0	0  0
   -3.0510    2.0000    0.0000 C   0  0  0  0  0  0  0  0  0  0	0  0
  1  2  1  0  0  0  0
  1  3  1  0  0  0  0
  2  4  1  0  0  0  0
  3  5  1  0  0  0  0
  6  5  1  0  0  0  0
  4  6  1  0  0  0  0
  3  7  1  0  0  0  0
  2  8  1  0  0  0  0
  6  9  1  0  0  0  0
  7 10  1  0  0  0  0
  9 10  1  0  0  0  0
  8 10  1  0  0  0  0
M  END
> <Name>
adamantane

$$$$
