# Supplementary material for: Basic primitives for molecular diagram sketching
Source: J Cheminform. 2010 Oct 5;2:8. doi: 10.1186/1758-2946-2-8 (PMC2958898; doi:10.1186/1758-2946-2-8)
Supplement: Additional file 2 — Suggested default template fragments (SD files). A collection of MDL SD files, one per group, containing machine-readable data for each of the template fragments. [file 1758-2946-2-8-S2.ZIP › rings.sdf]

SketchEl molfile

  3  3  0  0  0  0  0  0  0  0999 V2000
    1.7500   -6.1500    0.0000 C   0  0  0  0  0  0  0  0  0  0	0  0
    2.5000   -7.4490    0.0000 C   0  0  0  0  0  0  0  0  0  0	0  0
    1.0000   -7.4490    0.0000 C   0  0  0  0  0  0  0  0  0  0	0  0
  1  2  1  0  0  0  0
  1  3  1  0  0  0  0
  3  2  1  0  0  0  0
M  END
> <Name>
cyclopropane

$$$$

SketchEl molfile

  4  4  0  0  0  0  0  0  0  0999 V2000
    3.6500   -0.9500    0.0000 C   0  0  0  0  0  0  0  0  0  0	0  0
    3.6500   -2.4500    0.0000 C   0  0  0  0  0  0  0  0  0  0	0  0
    5.1500   -2.4500    0.0000 C   0  0  0  0  0  0  0  0  0  0	0  0
    5.1500   -0.9500    0.0000 C   0  0  0  0  0  0  0  0  0  0	0  0
  1  2  1  0  0  0  0
  2  3  1  0  0  0  0
  3  4  1  0  0  0  0
  1  4  1  0  0  0  0
M  END
> <Name>
cyclobutane

$$$$

SketchEl molfile

  5  5  0  0  0  0  0  0  0  0999 V2000
    0.7500    2.3100    0.0000 C   0  0  0  0  0  0  0  0  0  0	0  0
   -0.4600    1.4300    0.0000 C   0  0  0  0  0  0  0  0  0  0	0  0
    0.0000    0.0000    0.0000 C   0  0  0  0  0  0  0  0  0  0	0  0
    1.9600    1.4300    0.0000 C   0  0  0  0  0  0  0  0  0  0	0  0
    1.5000    0.0000    0.0000 C   0  0  0  0  0  0  0  0  0  0	0  0
  3  2  1  0  0  0  0
  2  1  1  0  0  0  0
  1  4  1  0  0  0  0
  4  5  1  0  0  0  0
  5  3  1  0  0  0  0
M  END
> <Name>
cyclopentane1

$$$$

SketchEl molfile

  5  5  0  0  0  0  0  0  0  0999 V2000
    0.8990    0.4000    0.0000 C   0  0  0  0  0  0  0  0  0  0	0  0
   -0.1000   -0.2500    0.0000 C   0  0  0  0  0  0  0  0  0  0	0  0
   -0.1000   -1.7500    0.0000 C   0  0  0  0  0  0  0  0  0  0	0  0
    1.8500   -1.7500    0.0000 C   0  0  0  0  0  0  0  0  0  0	0  0
    1.8500   -0.2500    0.0000 C   0  0  0  0  0  0  0  0  0  0	0  0
  3  2  1  0  0  0  0
  4  3  1  0  0  0  0
  4  5  1  0  0  0  0
  2  1  1  0  0  0  0
  5  1  1  0  0  0  0
M  END
> <Name>
cyclopentane2

$$$$

SketchEl molfile

  5  5  0  0  0  0  0  0  0  0999 V2000
    4.3700   -7.8550    0.0000 C   0  0  0  0  0  0  0  0  0  0	0  0
    3.6200  -10.1650    0.0000 C   0  0  0  0  0  0  0  0  0  0	0  0
    3.1600   -8.7350    0.0000 C   0  0  0  0  0  0  0  0  0  0	0  0
    5.5800   -8.7350    0.0000 C   0  0  0  0  0  0  0  0  0  0	0  0
    5.1200  -10.1650    0.0000 C   0  0  0  0  0  0  0  0  0  0	0  0
  2  3  2  0  0  0  0
  3  1  1  0  0  0  0
  1  4  1  0  0  0  0
  4  5  2  0  0  0  0
  5  2  1  0  0  0  0
M  END
> <Name>
cyclopentadiene

$$$$

SketchEl molfile

  6  6  0  0  0  0  0  0  0  0999 V2000
    3.9490   -2.3000    0.0000 C   0  0  0  0  0  0  0  0  0  0	0  0
    2.6500   -3.0500    0.0000 C   0  0  0  0  0  0  0  0  0  0	0  0
    2.6500   -4.5500    0.0000 C   0  0  0  0  0  0  0  0  0  0	0  0
    3.9490   -5.3000    0.0000 C   0  0  0  0  0  0  0  0  0  0	0  0
    5.2481   -4.5500    0.0000 C   0  0  0  0  0  0  0  0  0  0	0  0
    5.2481   -3.0500    0.0000 C   0  0  0  0  0  0  0  0  0  0	0  0
  2  3  1  0  0  0  0
  2  1  1  0  0  0  0
  3  4  1  0  0  0  0
  4  5  1  0  0  0  0
  5  6  1  0  0  0  0
  6  1  1  0  0  0  0
M  END
> <Name>
cyclohexane1

$$$$

SketchEl molfile

  6  6  0  0  0  0  0  0  0  0999 V2000
    1.5000   -3.6500    0.0000 C   0  0  0  0  0  0  0  0  0  0	0  0
    2.7990   -3.2500    0.0000 C   0  0  0  0  0  0  0  0  0  0	0  0
    2.2500   -2.3510    0.0000 C   0  0  0  0  0  0  0  0  0  0	0  0
    4.0981   -4.0000    0.0000 C   0  0  0  0  0  0  0  0  0  0	0  0
    3.5490   -3.1010    0.0000 C   0  0  0  0  0  0  0  0  0  0	0  0
    4.8481   -2.3510    0.0000 C   0  0  0  0  0  0  0  0  0  0	0  0
  1  2  1  0  0  0  0
  1  3  1  0  0  0  0
  2  4  1  0  0  0  0
  3  5  1  0  0  0  0
  6  5  1  0  0  0  0
  4  6  1  0  0  0  0
M  END
> <Name>
cyclohexane2

$$$$

SketchEl molfile

  6  6  0  0  0  0  0  0  0  0999 V2000
   -0.2500   -2.1490    0.0000 C   0  0  0  0  0  0  0  0  0  0	0  0
    0.6000   -1.2500    0.0000 C   0  0  0  0  0  0  0  0  0  0	0  0
    2.1500   -1.2500    0.0000 C   0  0  0  0  0  0  0  0  0  0	0  0
    3.0000   -2.1490    0.0000 C   0  0  0  0  0  0  0  0  0  0	0  0
    2.2500   -0.4990    0.0000 C   0  0  0  0  0  0  0  0  0  0	0  0
    0.4500   -0.4990    0.0000 C   0  0  0  0  0  0  0  0  0  0	0  0
  1  2  1  0  0  0  0
  3  2  1  0  0  0  0
  3  4  1  0  0  0  0
  4  5  1  0  0  0  0
  1  6  1  0  0  0  0
  6  5  1  0  0  0  0
M  END
> <Name>
cyclohexane3

$$$$

SketchEl molfile

  6  6  0  0  0  0  0  0  0  0999 V2000
    6.1000    0.2500    0.0000 C   0  0  0  0  0  0  0  0  0  0	0  0
    4.8010   -0.5000    0.0000 C   0  0  0  0  0  0  0  0  0  0	0  0
    7.3990   -0.5000    0.0000 C   0  0  0  0  0  0  0  0  0  0	0  0
    4.8010   -2.0000    0.0000 C   0  0  0  0  0  0  0  0  0  0	0  0
    6.1000   -2.7500    0.0000 C   0  0  0  0  0  0  0  0  0  0	0  0
    7.3990   -2.0000    0.0000 C   0  0  0  0  0  0  0  0  0  0	0  0
  1  2  1  0  0  0  0
  1  3  2  0  0  0  0
  2  4  2  0  0  0  0
  4  5  1  0  0  0  0
  5  6  2  0  0  0  0
  6  3  1  0  0  0  0
M  END
> <Name>
benzene

$$$$

SketchEl molfile

  7  7  0  0  0  0  0  0  0  0999 V2000
    0.7400    3.2800    0.0000 C   0  0  0  0  0  0  0  0  0  0	0  0
    0.0000    0.0000    0.0000 C   0  0  0  0  0  0  0  0  0  0	0  0
   -0.9400    1.1700    0.0000 C   0  0  0  0  0  0  0  0  0  0	0  0
   -0.6100    2.6300    0.0000 C   0  0  0  0  0  0  0  0  0  0	0  0
    2.0900    2.6300    0.0000 C   0  0  0  0  0  0  0  0  0  0	0  0
    2.4200    1.1700    0.0000 C   0  0  0  0  0  0  0  0  0  0	0  0
    1.4800    0.0000    0.0000 C   0  0  0  0  0  0  0  0  0  0	0  0
  3  2  1  0  0  0  0
  3  4  1  0  0  0  0
  4  1  1  0  0  0  0
  5  1  1  0  0  0  0
  5  6  1  0  0  0  0
  6  7  1  0  0  0  0
  7  2  1  0  0  0  0
M  END
> <Name>
cycloheptane

$$$$

SketchEl molfile

  8  8  0  0  0  0  0  0  0  0999 V2000
    0.0000    3.6200    0.0000 C   0  0  0  0  0  0  0  0  0  0	0  0
    0.0000    0.0000    0.0000 C   0  0  0  0  0  0  0  0  0  0	0  0
   -1.0600    1.0600    0.0000 C   0  0  0  0  0  0  0  0  0  0	0  0
   -1.0600    2.5600    0.0000 C   0  0  0  0  0  0  0  0  0  0	0  0
    1.5000    3.6200    0.0000 C   0  0  0  0  0  0  0  0  0  0	0  0
    2.5600    2.5600    0.0000 C   0  0  0  0  0  0  0  0  0  0	0  0
    2.5600    1.0600    0.0000 C   0  0  0  0  0  0  0  0  0  0	0  0
    1.5000    0.0000    0.0000 C   0  0  0  0  0  0  0  0  0  0	0  0
  2  3  1  0  0  0  0
  3  4  1  0  0  0  0
  4  1  1  0  0  0  0
  1  5  1  0  0  0  0
  5  6  1  0  0  0  0
  6  7  1  0  0  0  0
  7  8  1  0  0  0  0
  8  2  1  0  0  0  0
M  END
> <Name>
cyclooctane

$$$$

SketchEl molfile

  9 10  0  0  0  0  0  0  0  0999 V2000
    1.2510   -1.4500    0.0000 C   0  0  0  0  0  0  0  0  0  0	0  0
   -0.0481   -2.2000    0.0000 C   0  0  0  0  0  0  0  0  0  0	0  0
    2.5500   -2.2000    0.0000 C   0  0  0  0  0  0  0  0  0  0	0  0
   -0.0481   -3.7000    0.0000 C   0  0  0  0  0  0  0  0  0  0	0  0
    1.2510   -4.4500    0.0000 C   0  0  0  0  0  0  0  0  0  0	0  0
    2.5500   -3.7000    0.0000 C   0  0  0  0  0  0  0  0  0  0	0  0
    3.9713   -1.7306    0.0000 C   0  0  0  0  0  0  0  0  0  0	0  0
    4.8537   -2.9389    0.0000 C   0  0  0  0  0  0  0  0  0  0	0  0
    3.9779   -4.1593    0.0000 C   0  0  0  0  0  0  0  0  0  0	0  0
  1  2  1  0  0  0  0
  1  3  2  0  0  0  0
  2  4  2  0  0  0  0
  4  5  1  0  0  0  0
  5  6  2  0  0  0  0
  6  3  1  0  0  0  0
  3  7  1  0  0  0  0
  7  8  1  0  0  0  0
  8  9  1  0  0  0  0
  9  6  1  0  0  0  0
M  END
> <Name>
dihydroindene

$$$$

SketchEl molfile

 10 11  0  0  0  0  0  0  0  0999 V2000
    2.5990   -2.5500    0.0000 C   0  0  0  0  0  0  0  0  0  0	0  0
    1.3000   -3.3000    0.0000 C   0  0  0  0  0  0  0  0  0  0	0  0
    1.3000   -4.8000    0.0000 C   0  0  0  0  0  0  0  0  0  0	0  0
    2.5990   -5.5500    0.0000 C   0  0  0  0  0  0  0  0  0  0	0  0
    3.8981   -4.8000    0.0000 C   0  0  0  0  0  0  0  0  0  0	0  0
    3.8981   -3.3000    0.0000 C   0  0  0  0  0  0  0  0  0  0	0  0
    5.1971   -2.5500    0.0000 C   0  0  0  0  0  0  0  0  0  0	0  0
    5.1971   -5.5500    0.0000 C   0  0  0  0  0  0  0  0  0  0	0  0
    6.4962   -4.8000    0.0000 C   0  0  0  0  0  0  0  0  0  0	0  0
    6.4962   -3.3000    0.0000 C   0  0  0  0  0  0  0  0  0  0	0  0
  2  3  2  0  0  0  0
  2  1  1  0  0  0  0
  3  4  1  0  0  0  0
  4  5  2  0  0  0  0
  5  6  1  0  0  0  0
  6  1  2  0  0  0  0
  7  6  1  0  0  0  0
  5  8  1  0  0  0  0
  8  9  2  0  0  0  0
  9 10  1  0  0  0  0
 10  7  2  0  0  0  0
M  END
> <Name>
napthalene

$$$$

SketchEl molfile

 13 15  0  0  0  0  0  0  0  0999 V2000
   -0.1824   -4.7254    0.0000 C   0  0  0  0  0  0  0  0  0  0	0  0
   -1.2065   -5.8214    0.0000 C   0  0  0  0  0  0  0  0  0  0	0  0
    1.2788   -5.0643    0.0000 C   0  0  0  0  0  0  0  0  0  0	0  0
   -0.7693   -7.2563    0.0000 C   0  0  0  0  0  0  0  0  0  0	0  0
    0.6919   -7.5952    0.0000 C   0  0  0  0  0  0  0  0  0  0	0  0
    1.7160   -6.4992    0.0000 C   0  0  0  0  0  0  0  0  0  0	0  0
    2.5017   -4.2011    0.0000 C   0  0  0  0  0  0  0  0  0  0	0  0
    3.6979   -5.0997    0.0000 C   0  0  0  0  0  0  0  0  0  0	0  0
    3.2158   -6.5224    0.0000 C   0  0  0  0  0  0  0  0  0  0	0  0
    5.1689   -4.8063    0.0000 C   0  0  0  0  0  0  0  0  0  0	0  0
    6.1585   -5.9336    0.0000 C   0  0  0  0  0  0  0  0  0  0	0  0
    4.2061   -7.6477    0.0000 C   0  0  0  0  0  0  0  0  0  0	0  0
    5.6772   -7.3542    0.0000 C   0  0  0  0  0  0  0  0  0  0	0  0
  1  2  1  0  0  0  0
  1  3  2  0  0  0  0
  2  4  2  0  0  0  0
  4  5  1  0  0  0  0
  5  6  2  0  0  0  0
  6  3  1  0  0  0  0
  3  7  1  0  0  0  0
  7  8  1  0  0  0  0
  8  9  1  0  0  0  0
  9  6  1  0  0  0  0
 10 11  1  0  0  0  0
 10  8  2  0  0  0  0
  9 12  2  0  0  0  0
 12 13  1  0  0  0  0
 13 11  2  0  0  0  0
M  END
> <Name>
fluoroscene

$$$$

SketchEl molfile

 14 16  0  0  0  0  0  0  0  0999 V2000
    2.5990   -2.5500    0.0000 C   0  0  0  0  0  0  0  0  0  0	0  0
    1.3000   -3.3000    0.0000 C   0  0  0  0  0  0  0  0  0  0	0  0
    1.3000   -4.8000    0.0000 C   0  0  0  0  0  0  0  0  0  0	0  0
    2.5990   -5.5500    0.0000 C   0  0  0  0  0  0  0  0  0  0	0  0
    3.8981   -4.8000    0.0000 C   0  0  0  0  0  0  0  0  0  0	0  0
    3.8981   -3.3000    0.0000 C   0  0  0  0  0  0  0  0  0  0	0  0
    5.1971   -2.5500    0.0000 C   0  0  0  0  0  0  0  0  0  0	0  0
    5.1971   -5.5500    0.0000 C   0  0  0  0  0  0  0  0  0  0	0  0
    6.4962   -4.8000    0.0000 C   0  0  0  0  0  0  0  0  0  0	0  0
    6.4962   -3.3000    0.0000 C   0  0  0  0  0  0  0  0  0  0	0  0
    7.7952   -2.5500    0.0000 C   0  0  0  0  0  0  0  0  0  0	0  0
    7.7952   -5.5500    0.0000 C   0  0  0  0  0  0  0  0  0  0	0  0
    9.0943   -4.8000    0.0000 C   0  0  0  0  0  0  0  0  0  0	0  0
    9.0943   -3.3000    0.0000 C   0  0  0  0  0  0  0  0  0  0	0  0
  2  3  1  0  0  0  0
  2  1  2  0  0  0  0
  3  4  2  0  0  0  0
  4  5  1  0  0  0  0
  5  6  2  0  0  0  0
  6  1  1  0  0  0  0
  7  6  1  0  0  0  0
  5  8  1  0  0  0  0
  8  9  2  0  0  0  0
  9 10  1  0  0  0  0
 10  7  2  0  0  0  0
 10 11  1  0  0  0  0
  9 12  1  0  0  0  0
 12 13  2  0  0  0  0
 13 14  1  0  0  0  0
 14 11  2  0  0  0  0
M  END
> <Name>
anthracene

$$$$

SketchEl molfile

 14 16  0  0  0  0  0  0  0  0999 V2000
    5.4911   -0.2789    0.0000 C   0  0  0  0  0  0  0  0  0  0	0  0
    4.7411   -1.5780    0.0000 C   0  0  0  0  0  0  0  0  0  0	0  0
    6.9910   -0.2789    0.0000 C   0  0  0  0  0  0  0  0  0  0	0  0
    5.4910   -2.8770    0.0000 C   0  0  0  0  0  0  0  0  0  0	0  0
    6.9911   -2.8770    0.0000 C   0  0  0  0  0  0  0  0  0  0	0  0
    7.7411   -1.5780    0.0000 C   0  0  0  0  0  0  0  0  0  0	0  0
    9.2410   -1.5780    0.0000 C   0  0  0  0  0  0  0  0  0  0	0  0
    7.7410   -4.1760    0.0000 C   0  0  0  0  0  0  0  0  0  0	0  0
    9.2411   -4.1761    0.0000 C   0  0  0  0  0  0  0  0  0  0	0  0
    9.9911   -2.8770    0.0000 C   0  0  0  0  0  0  0  0  0  0	0  0
    9.9910   -0.2789    0.0000 C   0  0  0  0  0  0  0  0  0  0	0  0
   11.4911   -2.8770    0.0000 C   0  0  0  0  0  0  0  0  0  0	0  0
   12.2411   -1.5780    0.0000 C   0  0  0  0  0  0  0  0  0  0	0  0
   11.4911   -0.2790    0.0000 C   0  0  0  0  0  0  0  0  0  0	0  0
  1  2  1  0  0  0  0
  1  3  2  0  0  0  0
  2  4  2  0  0  0  0
  4  5  1  0  0  0  0
  5  6  2  0  0  0  0
  6  3  1  0  0  0  0
  7  6  1  0  0  0  0
  5  8  1  0  0  0  0
  8  9  2  0  0  0  0
  9 10  1  0  0  0  0
 10  7  2  0  0  0  0
  7 11  1  0  0  0  0
 10 12  1  0  0  0  0
 12 13  2  0  0  0  0
 13 14  1  0  0  0  0
 14 11  2  0  0  0  0
M  END
> <Name>
phenanthrene

$$$$

SketchEl molfile

  5  5  0  0  0  0  0  0  0  0999 V2000
    3.3300   -1.7050    0.0000 N   0  0  0  0  0  0  0  0  0  0	0  0
    2.5800   -4.0150    0.0000 C   0  0  0  0  0  0  0  0  0  0	0  0
    2.1200   -2.5850    0.0000 C   0  0  0  0  0  0  0  0  0  0	0  0
    4.5400   -2.5850    0.0000 C   0  0  0  0  0  0  0  0  0  0	0  0
    4.0800   -4.0150    0.0000 C   0  0  0  0  0  0  0  0  0  0	0  0
  2  3  1  0  0  0  0
  3  1  1  0  0  0  0
  1  4  1  0  0  0  0
  4  5  1  0  0  0  0
  5  2  1  0  0  0  0
M  END
> <Name>
pyrrolidine

$$$$

SketchEl molfile

  5  5  0  0  0  0  0  0  0  0999 V2000
    1.3200   -2.2350    0.0000 C   0  0  0  0  0  0  0  0  0  0	0  0
    1.7800   -3.6650    0.0000 C   0  0  0  0  0  0  0  0  0  0	0  0
    2.5300   -1.3550    0.0000 O   0  0  0  0  0  0  0  0  0  0	0  0
    3.7400   -2.2350    0.0000 C   0  0  0  0  0  0  0  0  0  0	0  0
    3.2800   -3.6650    0.0000 C   0  0  0  0  0  0  0  0  0  0	0  0
  2  1  1  0  0  0  0
  1  3  1  0  0  0  0
  3  4  1  0  0  0  0
  4  5  1  0  0  0  0
  5  2  1  0  0  0  0
M  END
> <Name>
tetrahydrofuran

$$$$

SketchEl molfile

  5  5  0  0  0  0  0  0  0  0999 V2000
    1.3200   -2.2350    0.0000 C   0  0  0  0  0  0  0  0  0  0	0  0
    1.7800   -3.6650    0.0000 C   0  0  0  0  0  0  0  0  0  0	0  0
    2.5300   -1.3550    0.0000 O   0  0  0  0  0  0  0  0  0  0	0  0
    3.7400   -2.2350    0.0000 C   0  0  0  0  0  0  0  0  0  0	0  0
    3.2800   -3.6650    0.0000 C   0  0  0  0  0  0  0  0  0  0	0  0
  2  1  2  0  0  0  0
  1  3  1  0  0  0  0
  3  4  1  0  0  0  0
  4  5  2  0  0  0  0
  5  2  1  0  0  0  0
M  END
> <Name>
furan

$$$$

SketchEl molfile

  5  5  0  0  0  0  0  0  0  0999 V2000
    1.3200   -2.2350    0.0000 C   0  0  0  0  0  0  0  0  0  0	0  0
    1.7800   -3.6650    0.0000 C   0  0  0  0  0  0  0  0  0  0	0  0
    2.5300   -1.3550    0.0000 S   0  0  0  0  0  0  0  0  0  0	0  0
    3.7400   -2.2350    0.0000 C   0  0  0  0  0  0  0  0  0  0	0  0
    3.2800   -3.6650    0.0000 C   0  0  0  0  0  0  0  0  0  0	0  0
  2  1  2  0  0  0  0
  1  3  1  0  0  0  0
  3  4  1  0  0  0  0
  4  5  2  0  0  0  0
  5  2  1  0  0  0  0
M  END
> <Name>
thiofuran

$$$$

SketchEl molfile

  6  6  0  0  0  0  0  0  0  0999 V2000
    1.6000   -3.0000    0.0000 C   0  0  0  0  0  0  0  0  0  0	0  0
    2.8990   -2.2500    0.0000 N   0  0  0  0  0  0  0  0  0  0	0  0
    4.1981   -3.0000    0.0000 C   0  0  0  0  0  0  0  0  0  0	0  0
    1.6000   -4.5000    0.0000 C   0  0  0  0  0  0  0  0  0  0	0  0
    2.8990   -5.2500    0.0000 C   0  0  0  0  0  0  0  0  0  0	0  0
    4.1981   -4.5000    0.0000 C   0  0  0  0  0  0  0  0  0  0	0  0
  2  1  1  0  0  0  0
  2  3  2  0  0  0  0
  1  4  2  0  0  0  0
  4  5  1  0  0  0  0
  5  6  2  0  0  0  0
  6  3  1  0  0  0  0
M  END
> <Name>
pyridine

$$$$

SketchEl molfile

  6  6  0  0  0  0  0  0  0  0999 V2000
    0.7019   -2.1000    0.0000 C   0  0  0  0  0  0  0  0  0  0	0  0
    0.7019   -3.6000    0.0000 C   0  0  0  0  0  0  0  0  0  0	0  0
    2.0009   -1.3500    0.0000 O   0  0  0  0  0  0  0  0  0  0	0  0
    2.0009   -4.3500    0.0000 O   0  0  0  0  0  0  0  0  0  0	0  0
    3.3000   -3.6000    0.0000 C   0  0  0  0  0  0  0  0  0  0	0  0
    3.3000   -2.1000    0.0000 C   0  0  0  0  0  0  0  0  0  0	0  0
  1  2  1  0  0  0  0
  1  3  1  0  0  0  0
  2  4  1  0  0  0  0
  4  5  1  0  0  0  0
  5  6  1  0  0  0  0
  6  3  1  0  0  0  0
M  END
> <Name>
dioxane

$$$$

SketchEl molfile

  6  6  0  0  0  0  0  0  0  0999 V2000
    2.1519   -2.1000    0.0000 C   0  0  0  0  0  0  0  0  0  0	0  0
    2.1519   -3.6000    0.0000 C   0  0  0  0  0  0  0  0  0  0	0  0
    3.4509   -1.3500    0.0000 O   0  0  0  0  0  0  0  0  0  0	0  0
    3.4509   -4.3500    0.0000 N   0  0  0  0  0  0  0  0  0  0	0  0
    4.7500   -3.6000    0.0000 C   0  0  0  0  0  0  0  0  0  0	0  0
    4.7500   -2.1000    0.0000 C   0  0  0  0  0  0  0  0  0  0	0  0
  1  2  1  0  0  0  0
  1  3  1  0  0  0  0
  2  4  1  0  0  0  0
  4  5  1  0  0  0  0
  5  6  1  0  0  0  0
  6  3  1  0  0  0  0
M  END
> <Name>
morpholine

$$$$

SketchEl molfile

  6  6  0  0  0  0  0  0  0  0999 V2000
    2.6490   -2.3000    0.0000 N   0  0  0  0  0  0  0  0  0  0	0  0
    1.3500   -3.0500    0.0000 C   0  0  0  0  0  0  0  0  0  0	0  0
    1.3500   -4.5500    0.0000 C   0  0  0  0  0  0  0  0  0  0	0  0
    2.6490   -5.3000    0.0000 C   0  0  0  0  0  0  0  0  0  0	0  0
    3.9481   -4.5500    0.0000 C   0  0  0  0  0  0  0  0  0  0	0  0
    3.9481   -3.0500    0.0000 C   0  0  0  0  0  0  0  0  0  0	0  0
  2  3  1  0  0  0  0
  2  1  1  0  0  0  0
  3  4  1  0  0  0  0
  4  5  1  0  0  0  0
  5  6  1  0  0  0  0
  6  1  1  0  0  0  0
M  END
> <Name>
piperidine

$$$$

SketchEl molfile

  6  6  0  0  0  0  0  0  0  0999 V2000
    1.3500   -3.0500    0.0000 C   0  0  0  0  0  0  0  0  0  0	0  0
    1.3500   -4.5500    0.0000 C   0  0  0  0  0  0  0  0  0  0	0  0
    2.6490   -2.3000    0.0000 O   0  0  0  0  0  0  0  0  0  0	0  0
    2.6490   -5.3000    0.0000 C   0  0  0  0  0  0  0  0  0  0	0  0
    3.9481   -4.5500    0.0000 C   0  0  0  0  0  0  0  0  0  0	0  0
    3.9481   -3.0500    0.0000 C   0  0  0  0  0  0  0  0  0  0	0  0
  1  2  1  0  0  0  0
  1  3  1  0  0  0  0
  2  4  1  0  0  0  0
  4  5  1  0  0  0  0
  5  6  1  0  0  0  0
  6  3  1  0  0  0  0
M  END
> <Name>
pyran

$$$$
