# Supplementary material for: Basic primitives for molecular diagram sketching
Source: J Cheminform. 2010 Oct 5;2:8. doi: 10.1186/1758-2946-2-8 (PMC2958898; doi:10.1186/1758-2946-2-8)
Supplement: Additional file 2 — Suggested default template fragments (SD files). A collection of MDL SD files, one per group, containing machine-readable data for each of the template fragments. [file 1758-2946-2-8-S2.ZIP › saccharides.sdf]

SketchEl molfile

 12 12  0  0  0  0  0  0  0  0999 V2000
    1.0000    0.5911    0.0000 C   0  0  0  0  0  0  0  0  0  0	0  0
    2.2990    0.1911    0.0000 C   0  0  0  0  0  0  0  0  0  0	0  0
    1.7500   -0.7078    0.0000 C   0  0  0  0  0  0  0  0  0  0	0  0
    3.5981    0.9411    0.0000 O   0  0  0  0  0  0  0  0  0  0	0  0
    3.0490    0.0421    0.0000 C   0  0  0  0  0  0  0  0  0  0	0  0
    4.3481   -0.7078    0.0000 C   0  0  0  0  0  0  0  0  0  0	0  0
   -0.2797   -0.1912    0.0000 O   0  0  0  0  0  0  0  0  0  0	0  0
    0.2727   -0.9682    0.0000 O   0  0  0  0  0  0  0  0  0  0	0  0
    1.4079    1.3978    0.0000 C   0  0  0  0  0  0  0  0  0  0	0  0
    2.0074    2.7728    0.0000 O   0  0  0  0  0  0  0  0  0  0	0  0
    3.4372   -1.4066    0.0000 O   0  0  0  0  0  0  0  0  0  0	0  0
    4.5368   -2.1958    0.0000 O   0  0  0  0  0  0  0  0  0  0	0  0
  1  2  1  0  0  0  0
  1  3  1  0  0  0  0
  2  4  1  0  0  0  0
  3  5  1  0  0  0  0
  6  5  1  0  0  0  0
  4  6  1  0  0  0  0
  1  7  1  0  0  0  0
  3  8  1  0  0  0  0
  2  9  1  0  0  0  0
  9 10  1  0  0  0  0
  5 11  1  0  0  0  0
  6 12  1  0  0  0  0
M  END
> <Name>
glucose alpha

$$$$

SketchEl molfile

 12 12  0  0  0  0  0  0  0  0999 V2000
    1.0000    0.5910    0.0000 C   0  0  0  0  0  0  0  0  0  0	0  0
    2.2990    0.1911    0.0000 C   0  0  0  0  0  0  0  0  0  0	0  0
    1.7500   -0.7077    0.0000 C   0  0  0  0  0  0  0  0  0  0	0  0
    3.5980    0.9411    0.0000 O   0  0  0  0  0  0  0  0  0  0	0  0
    3.0490    0.0421    0.0000 C   0  0  0  0  0  0  0  0  0  0	0  0
    4.3481   -0.7077    0.0000 C   0  0  0  0  0  0  0  0  0  0	0  0
   -0.2797   -0.1912    0.0000 O   0  0  0  0  0  0  0  0  0  0	0  0
    0.2727   -0.9682    0.0000 O   0  0  0  0  0  0  0  0  0  0	0  0
    1.4078    1.3977    0.0000 C   0  0  0  0  0  0  0  0  0  0	0  0
    2.0074    2.7727    0.0000 O   0  0  0  0  0  0  0  0  0  0	0  0
    3.4372   -1.4065    0.0000 O   0  0  0  0  0  0  0  0  0  0	0  0
    5.6169    0.0920    0.0000 O   0  0  0  0  0  0  0  0  0  0	0  0
  1  2  1  0  0  0  0
  1  3  1  0  0  0  0
  2  4  1  0  0  0  0
  3  5  1  0  0  0  0
  6  5  1  0  0  0  0
  4  6  1  0  0  0  0
  1  7  1  0  0  0  0
  3  8  1  0  0  0  0
  2  9  1  0  0  0  0
  9 10  1  0  0  0  0
  5 11  1  0  0  0  0
  6 12  1  0  0  0  0
M  END
> <Name>
glucose beta

$$$$

SketchEl molfile

 16 15  0  0  0  0  0  0  0  0999 V2000
    1.5000    0.0000    0.0000 C   0  0  0  0  0  0  0  0  0  0	0  0
    1.4999    1.5000    0.0000 C   0  0  0  0  0  0  0  0  0  0	0  0
    1.4999   -1.5000    0.0000 C   0  0  0  0  0  0  0  0  0  0	0  0
    3.0000    0.0000    0.0000 O   0  0  0  0  0  0  0  0  0  0	0  0
    0.0000    0.0000    0.0000 H   0  0  0  0  0  0  0  0  0  0	0  0
    1.4999   -3.0000    0.0000 C   0  0  0  0  0  0  0  0  0  0	0  0
    2.9999   -1.5000    0.0000 H   0  0  0  0  0  0  0  0  0  0	0  0
   -0.0000   -1.4999    0.0000 O   0  0  0  0  0  0  0  0  0  0	0  0
    1.4999   -4.5000    0.0000 C   0  0  0  0  0  0  0  0  0  0	0  0
    2.9999   -3.0000    0.0000 O   0  0  0  0  0  0  0  0  0  0	0  0
   -0.0000   -2.9999    0.0000 H   0  0  0  0  0  0  0  0  0  0	0  0
    1.4999   -6.0000    0.0000 C   0  0  0  0  0  0  0  0  0  0	0  0
    2.9999   -4.5000    0.0000 O   0  0  0  0  0  0  0  0  0  0	0  0
   -0.0000   -4.5000    0.0000 H   0  0  0  0  0  0  0  0  0  0	0  0
    2.7990   -6.7500    0.0000 O   0  0  0  0  0  0  0  0  0  0	0  0
    0.2009    2.2499    0.0000 O   0  0  0  0  0  0  0  0  0  0	0  0
  1  2  1  0  0  0  0
  1  3  1  0  0  0  0
  1  4  1  0  0  0  0
  1  5  1  0  0  0  0
  3  6  1  0  0  0  0
  3  7  1  0  0  0  0
  3  8  1  0  0  0  0
  6  9  1  0  0  0  0
  6 10  1  0  0  0  0
  6 11  1  0  0  0  0
  9 12  1  0  0  0  0
  9 13  1  0  0  0  0
  9 14  1  0  0  0  0
 12 15  1  0  0  0  0
  2 16  2  0  0  0  0
M  END
> <Name>
glucose chain

$$$$

SketchEl molfile

 12 12  0  0  0  0  0  0  0  0999 V2000
    1.3913    1.2718    0.0000 C   0  0  0  0  0  0  0  0  0  0	0  0
    0.4839   -0.0000    0.0000 C   0  0  0  0  0  0  0  0  0  0	0  0
    1.3913   -1.2718    0.0000 C   0  0  0  0  0  0  0  0  0  0	0  0
    3.2063   -1.2718    0.0000 C   0  0  0  0  0  0  0  0  0  0	0  0
    4.1139    0.0000    0.0000 C   0  0  0  0  0  0  0  0  0  0	0  0
    3.2063    1.2718    0.0000 O   0  0  0  0  0  0  0  0  0  0	0  0
    1.3912    2.7718    0.0000 C   0  0  0  0  0  0  0  0  0  0	0  0
    4.1139   -1.4998    0.0000 O   0  0  0  0  0  0  0  0  0  0	0  0
    3.2128   -2.7718    0.0000 O   0  0  0  0  0  0  0  0  0  0	0  0
    1.3717    0.2280    0.0000 O   0  0  0  0  0  0  0  0  0  0	0  0
    0.4839   -1.5000    0.0000 O   0  0  0  0  0  0  0  0  0  0	0  0
    0.0922    3.5218    0.0000 O   0  0  0  0  0  0  0  0  0  0	0  0
  2  3  1  0  0  0  0
  2  1  1  0  0  0  0
  3  4  1  0  0  0  0
  4  5  1  0  0  0  0
  5  6  1  0  0  0  0
  6  1  1  0  0  0  0
  1  7  1  1  0  0  0
  5  8  1  6  0  0  0
  4  9  1  6  0  0  0
  3 10  1  1  0  0  0
  2 11  1  6  0  0  0
  7 12  1  0  0  0  0
M  END
> <Name>
glucose alpha

$$$$

SketchEl molfile

 12 12  0  0  0  0  0  0  0  0999 V2000
    1.3912    1.2718    0.0000 C   0  0  0  0  0  0  0  0  0  0	0  0
    0.4839   -0.0000    0.0000 C   0  0  0  0  0  0  0  0  0  0	0  0
    1.3912   -1.2718    0.0000 C   0  0  0  0  0  0  0  0  0  0	0  0
    3.2063   -1.2718    0.0000 C   0  0  0  0  0  0  0  0  0  0	0  0
    4.1139    0.0000    0.0000 C   0  0  0  0  0  0  0  0  0  0	0  0
    3.2063    1.2718    0.0000 O   0  0  0  0  0  0  0  0  0  0	0  0
    1.3911    2.7718    0.0000 C   0  0  0  0  0  0  0  0  0  0	0  0
    4.1139    1.4997    0.0000 O   0  0  0  0  0  0  0  0  0  0	0  0
    3.2128   -2.7718    0.0000 O   0  0  0  0  0  0  0  0  0  0	0  0
    1.3717    0.2280    0.0000 O   0  0  0  0  0  0  0  0  0  0	0  0
    0.4839   -1.5000    0.0000 O   0  0  0  0  0  0  0  0  0  0	0  0
    0.0922    3.5218    0.0000 O   0  0  0  0  0  0  0  0  0  0	0  0
  2  3  1  0  0  0  0
  2  1  1  0  0  0  0
  3  4  1  0  0  0  0
  4  5  1  0  0  0  0
  5  6  1  0  0  0  0
  6  1  1  0  0  0  0
  1  7  1  1  0  0  0
  5  8  1  1  0  0  0
  4  9  1  6  0  0  0
  3 10  1  1  0  0  0
  2 11  1  6  0  0  0
  7 12  1  0  0  0  0
M  END
> <Name>
glucose beta

$$$$

SketchEl molfile

 12 12  0  0  0  0  0  0  0  0999 V2000
    2.2100    1.1549    0.0000 O   0  0  0  0  0  0  0  0  0  0	0  0
    1.0000    0.2749    0.0000 C   0  0  0  0  0  0  0  0  0  0	0  0
    1.4600   -1.1549    0.0000 C   0  0  0  0  0  0  0  0  0  0	0  0
    3.4200    0.2749    0.0000 C   0  0  0  0  0  0  0  0  0  0	0  0
    2.9600   -1.1549    0.0000 C   0  0  0  0  0  0  0  0  0  0	0  0
    3.8434   -2.3672    0.0000 O   0  0  0  0  0  0  0  0  0  0	0  0
    4.8460    0.7402    0.0000 C   0  0  0  0  0  0  0  0  0  0	0  0
    5.1561    2.2078    0.0000 O   0  0  0  0  0  0  0  0  0  0	0  0
   -0.4260    0.7402    0.0000 C   0  0  0  0  0  0  0  0  0  0	0  0
   -1.5419   -0.2621    0.0000 O   0  0  0  0  0  0  0  0  0  0	0  0
    0.7658    1.7566    0.0000 O   0  0  0  0  0  0  0  0  0  0	0  0
    0.5765   -2.3672    0.0000 O   0  0  0  0  0  0  0  0  0  0	0  0
  3  2  1  0  0  0  0
  2  1  1  0  0  0  0
  1  4  1  0  0  0  0
  4  5  1  0  0  0  0
  5  3  1  0  0  0  0
  5  6  1  1  0  0  0
  4  7  1  6  0  0  0
  7  8  1  0  0  0  0
  2  9  1  6  0  0  0
  9 10  1  0  0  0  0
  2 11  1  1  0  0  0
  3 12  1  6  0  0  0
M  END
> <Name>
fructose alpha

$$$$

SketchEl molfile

 12 12  0  0  0  0  0  0  0  0999 V2000
    2.2100    1.1549    0.0000 O   0  0  0  0  0  0  0  0  0  0	0  0
    1.0000    0.2749    0.0000 C   0  0  0  0  0  0  0  0  0  0	0  0
    1.4600   -1.1549    0.0000 C   0  0  0  0  0  0  0  0  0  0	0  0
    3.4200    0.2749    0.0000 C   0  0  0  0  0  0  0  0  0  0	0  0
    2.9600   -1.1549    0.0000 C   0  0  0  0  0  0  0  0  0  0	0  0
    3.8434   -2.3672    0.0000 O   0  0  0  0  0  0  0  0  0  0	0  0
    4.8460    0.7402    0.0000 C   0  0  0  0  0  0  0  0  0  0	0  0
    5.1561    2.2078    0.0000 O   0  0  0  0  0  0  0  0  0  0	0  0
   -0.4260    0.7402    0.0000 O   0  0  0  0  0  0  0  0  0  0	0  0
    0.7658    1.7566    0.0000 C   0  0  0  0  0  0  0  0  0  0	0  0
    0.5765   -2.3672    0.0000 O   0  0  0  0  0  0  0  0  0  0	0  0
   -0.6344    2.2946    0.0000 O   0  0  0  0  0  0  0  0  0  0	0  0
  3  2  1  0  0  0  0
  2  1  1  0  0  0  0
  1  4  1  0  0  0  0
  4  5  1  0  0  0  0
  5  3  1  0  0  0  0
  5  6  1  1  0  0  0
  4  7  1  6  0  0  0
  7  8  1  0  0  0  0
  2  9  1  6  0  0  0
  2 10  1  1  0  0  0
  3 11  1  6  0  0  0
 10 12  1  0  0  0  0
M  END
> <Name>
fructose beta

$$$$
