# Supplementary material for: Basic primitives for molecular diagram sketching
Source: J Cheminform. 2010 Oct 5;2:8. doi: 10.1186/1758-2946-2-8 (PMC2958898; doi:10.1186/1758-2946-2-8)
Supplement: Additional file 2 — Suggested default template fragments (SD files). A collection of MDL SD files, one per group, containing machine-readable data for each of the template fragments. [file 1758-2946-2-8-S2.ZIP › termgrp.sdf]

SketchEl molfile

  1  0  0  0  0  0  0  0  0  0999 V2000
   -5.4500    0.5500    0.0000 C   0  0  0  0  0  0  0  0  0  0	0  0
M  END
> <Name>
methyl

$$$$

SketchEl molfile

  3  2  0  0  0  0  0  0  0  0999 V2000
   -0.6500   -1.4000    0.0000 X   0  0  0  0  0  0  0  0  0  0	0  0
    0.6490   -0.6500    0.0000 C   0  0  0  0  0  0  0  0  0  0	0  0
    1.9481   -1.4000    0.0000 C   0  0  0  0  0  0  0  0  0  0	0  0
  1  2  1  0  0  0  0
  2  3  1  0  0  0  0
M  END
> <Name>
ethyl

$$$$

SketchEl molfile

  4  3  0  0  0  0  0  0  0  0999 V2000
   -5.1000    3.4000    0.0000 C   0  0  0  0  0  0  0  0  0  0	0  0
   -3.8010    4.1500    0.0000 C   0  0  0  0  0  0  0  0  0  0	0  0
   -2.5019    3.4000    0.0000 C   0  0  0  0  0  0  0  0  0  0	0  0
   -6.3990    4.1500    0.0000 X   0  0  0  0  0  0  0  0  0  0	0  0
  1  2  1  0  0  0  0
  2  3  1  0  0  0  0
  1  4  1  0  0  0  0
M  END
> <Name>
n-propyl

$$$$

SketchEl molfile

  4  3  0  0  0  0  0  0  0  0999 V2000
   -4.9450    2.0214    0.0000 C   0  0  0  0  0  0  0  0  0  0	0  0
   -4.1950    3.3204    0.0000 C   0  0  0  0  0  0  0  0  0  0	0  0
   -4.1950    0.7224    0.0000 C   0  0  0  0  0  0  0  0  0  0	0  0
   -6.4450    2.0214    0.0000 X   0  0  0  0  0  0  0  0  0  0	0  0
  1  2  1  0  0  0  0
  1  3  1  0  0  0  0
  1  4  1  0  0  0  0
M  END
> <Name>
i-propyl

$$$$

SketchEl molfile

  5  4  0  0  0  0  0  0  0  0999 V2000
   -4.6500    2.9000    0.0000 C   0  0  0  0  0  0  0  0  0  0	0  0
   -3.3510    3.6500    0.0000 C   0  0  0  0  0  0  0  0  0  0	0  0
   -2.0519    2.9000    0.0000 C   0  0  0  0  0  0  0  0  0  0	0  0
   -0.7529    3.6500    0.0000 C   0  0  0  0  0  0  0  0  0  0	0  0
   -5.9490    3.6500    0.0000 X   0  0  0  0  0  0  0  0  0  0	0  0
  1  2  1  0  0  0  0
  2  3  1  0  0  0  0
  3  4  1  0  0  0  0
  1  5  1  0  0  0  0
M  END
> <Name>
n-butyl

$$$$

SketchEl molfile

  5  4  0  0  0  0  0  0  0  0999 V2000
   -3.2000    0.9000    0.0000 C   0  0  0  0  0  0  0  0  0  0	0  0
   -3.2000    2.4000    0.0000 C   0  0  0  0  0  0  0  0  0  0	0  0
   -3.2000   -0.6000    0.0000 C   0  0  0  0  0  0  0  0  0  0	0  0
   -1.7000    0.9000    0.0000 C   0  0  0  0  0  0  0  0  0  0	0  0
   -4.7000    0.9000    0.0000 X   0  0  0  0  0  0  0  0  0  0	0  0
  1  2  1  0  0  0  0
  1  3  1  0  0  0  0
  1  4  1  0  0  0  0
  1  5  1  0  0  0  0
M  END
> <Name>
t-butyl

$$$$

SketchEl molfile

  4  3  0  0  0  0  0  0  0  0999 V2000
   -7.4188   -4.7944    0.0000 X   0  0  0  0  0  0  0  0  0  0	0  0
   -6.1198   -4.0444    0.0000 O   0  0  0  0  0  0  0  0  0  0	0  0
   -4.8207   -4.7944    0.0000 C   0  0  0  0  0  0  0  0  0  0	0  0
   -3.5217   -4.0444    0.0000 C   0  0  0  0  0  0  0  0  0  0	0  0
  1  2  1  0  0  0  0
  2  3  1  0  0  0  0
  3  4  1  0  0  0  0
M  END
> <Name>
ethoxy

$$$$

SketchEl molfile

  8  8  0  0  0  0  0  0  0  0999 V2000
    0.0500    2.9500    0.0000 X   0  0  0  0  0  0  0  0  0  0	0  0
    1.3490    3.7000    0.0000 C   0  0  0  0  0  0  0  0  0  0	0  0
    2.6481    2.9500    0.0000 C   0  0  0  0  0  0  0  0  0  0	0  0
    2.6481    1.4500    0.0000 C   0  0  0  0  0  0  0  0  0  0	0  0
    3.9471    3.7000    0.0000 C   0  0  0  0  0  0  0  0  0  0	0  0
    3.9471    0.7000    0.0000 C   0  0  0  0  0  0  0  0  0  0	0  0
    5.2461    1.4500    0.0000 C   0  0  0  0  0  0  0  0  0  0	0  0
    5.2461    2.9500    0.0000 C   0  0  0  0  0  0  0  0  0  0	0  0
  1  2  1  0  0  0  0
  2  3  1  0  0  0  0
  3  4  1  0  0  0  0
  3  5  2  0  0  0  0
  4  6  2  0  0  0  0
  6  7  1  0  0  0  0
  7  8  2  0  0  0  0
  8  5  1  0  0  0  0
M  END
> <Name>
benzyl

$$$$
